# Supplementary material for: Analyses of mutational patterns induced by formaldehyde and acetaldehyde reveal similarity to a common mutational signature
Source: G3 (Bethesda). 2022 Sep 8;12(11):jkac238. doi: 10.1093/g3journal/jkac238 (PMC9635668; doi:10.1093/g3journal/jkac238)
Supplement: jkac238_Supplemental_Table_1 [file jkac238_supplemental_table_1.xlsx]

## Sheet: PRJNA839792
Sample Name	Experiment	Run	BioSample	Treatment
RF27B2M9	SRX15388269	SRR19328435	SAMN28555658	4 mM Formaldehyde
RF28E1M25	SRX15388268	SRR19328436	SAMN28555657	4 mM Formaldehyde
RF27I2M12	SRX15388267	SRR19328437	SAMN28555656	4 mM Formaldehyde
RF27A2M14n	SRX15388266	SRR19328438	SAMN28555655	4 mM Formaldehyde
RF_9-8-23	SRX15388265	SRR19328439	SAMN28555654	8 mM Formaldehyde
RF_9-8-21	SRX15388264	SRR19328440	SAMN28555653	8 mM Formaldehyde
RF_9-8-20	SRX15388263	SRR19328441	SAMN28555652	8 mM Formaldehyde
RF_9-6-18	SRX15388262	SRR19328442	SAMN28555651	6 mM Formaldehyde
RF_9-6-17	SRX15388261	SRR19328443	SAMN28555650	6 mM Formaldehyde
RF_9-6-15	SRX15388260	SRR19328444	SAMN28555649	6 mM Formaldehyde
RF_11-10-256	SRX15388259	SRR19328445	SAMN28555568	10 mM Formaldehyde
RF_9-6-13	SRX15388258	SRR19328446	SAMN28555648	6 mM Formaldehyde
RF_9-6-12	SRX15388257	SRR19328447	SAMN28555647	6 mM Formaldehyde
RF_9-10-60	SRX15388256	SRR19328448	SAMN28555646	10 mM Formaldehyde
RF_9-10-57	SRX15388255	SRR19328449	SAMN28555645	10 mM Formaldehyde
RF_9-10-56	SRX15388254	SRR19328450	SAMN28555644	10 mM Formaldehyde
RF_9-10-55	SRX15388253	SRR19328451	SAMN28555643	10 mM Formaldehyde
RF_9-10-54	SRX15388252	SRR19328452	SAMN28555642	10 mM Formaldehyde
RF_9-10-53	SRX15388251	SRR19328453	SAMN28555641	10 mM Formaldehyde
RF_9-10-52	SRX15388250	SRR19328454	SAMN28555640	10 mM Formaldehyde
RF_9-10-47	SRX15388249	SRR19328455	SAMN28555639	10 mM Formaldehyde
RF_11-10-234	SRX15388248	SRR19328456	SAMN28555567	10 mM Formaldehyde
RF_9-10-46	SRX15388247	SRR19328457	SAMN28555638	10 mM Formaldehyde
RF_9-10-44	SRX15388246	SRR19328458	SAMN28555637	10 mM Formaldehyde
RF_9-10-43	SRX15388245	SRR19328459	SAMN28555636	10 mM Formaldehyde
RF_9-10-42	SRX15388244	SRR19328460	SAMN28555635	10 mM Formaldehyde
RF_9-10-41	SRX15388243	SRR19328461	SAMN28555634	10 mM Formaldehyde
RF_9-10-36	SRX15388242	SRR19328462	SAMN28555633	10 mM Formaldehyde
RF_9-10-35	SRX15388241	SRR19328463	SAMN28555632	10 mM Formaldehyde
RF_9-10-34	SRX15388240	SRR19328464	SAMN28555631	10 mM Formaldehyde
RF_9-10-33	SRX15388239	SRR19328465	SAMN28555630	10 mM Formaldehyde
RF_14-8-20	SRX15388238	SRR19328466	SAMN28555629	8 mM Formaldehyde
RF_11-10-208	SRX15388237	SRR19328467	SAMN28555566	10 mM Formaldehyde
RF_14-8-2	SRX15388236	SRR19328468	SAMN28555628	8 mM Formaldehyde
RF_14-8-15	SRX15388235	SRR19328469	SAMN28555627	8 mM Formaldehyde
RF_14-6-8	SRX15388234	SRR19328470	SAMN28555626	6 mM Formaldehyde
RF_14-6-51	SRX15388233	SRR19328471	SAMN28555625	6 mM Formaldehyde
RF_14-6-44	SRX15388232	SRR19328472	SAMN28555624	6 mM Formaldehyde
RF_14-6-36	SRX15388231	SRR19328473	SAMN28555623	6 mM Formaldehyde
RF_14-6-25	SRX15388230	SRR19328474	SAMN28555622	6 mM Formaldehyde
RF_12-8-22	SRX15388229	SRR19328475	SAMN28555592	8 mM Formaldehyde
RF_12-6-65	SRX15388228	SRR19328476	SAMN28555591	6 mM Formaldehyde
RF_12-6-6	SRX15388227	SRR19328477	SAMN28555590	6 mM Formaldehyde
RF_12-6-57	SRX15388226	SRR19328478	SAMN28555589	6 mM Formaldehyde
RF_10-10-9	SRX15388225	SRR19328479	SAMN28555562	10 mM Formaldehyde
RF_12-6-47	SRX15388224	SRR19328480	SAMN28555588	6 mM Formaldehyde
RF_12-6-40	SRX15388223	SRR19328481	SAMN28555587	6 mM Formaldehyde
RF_12-6-34	SRX15388222	SRR19328482	SAMN28555586	6 mM Formaldehyde
RF_12-6-25	SRX15388221	SRR19328483	SAMN28555585	6 mM Formaldehyde
RF_12-6-17	SRX15388220	SRR19328484	SAMN28555584	6 mM Formaldehyde
RF_12-10-4	SRX15388219	SRR19328485	SAMN28555583	10 mM Formaldehyde
RF_12-10-12	SRX15388218	SRR19328486	SAMN28555582	10 mM Formaldehyde
RF_11-8-197	SRX15388217	SRR19328487	SAMN28555581	8 mM Formaldehyde
RF_11-8-183	SRX15388216	SRR19328488	SAMN28555580	8 mM Formaldehyde
RF_11-8-169	SRX15388215	SRR19328489	SAMN28555579	8 mM Formaldehyde
RF_10-10-5	SRX15388214	SRR19328490	SAMN28555561	10 mM Formaldehyde
RF_11-8-157	SRX15388213	SRR19328491	SAMN28555578	8 mM Formaldehyde
RF_11-8-145	SRX15388212	SRR19328492	SAMN28555577	8 mM Formaldehyde
RF_11-6-97	SRX15388211	SRR19328493	SAMN28555576	6 mM Formaldehyde
RF_11-6-87	SRX15388210	SRR19328494	SAMN28555575	6 mM Formaldehyde
RF_11-6-120	SRX15388209	SRR19328495	SAMN28555574	6 mM Formaldehyde
RF_11-6-107	SRX15388208	SRR19328496	SAMN28555573	6 mM Formaldehyde
MT-ySR127-38_S19	SRX15388207	SRR19328497	SAMN28555694	75 mM Acetaldehyde
MT-ySR127-28_S18	SRX15388206	SRR19328498	SAMN28555693	75 mM Acetaldehyde
MT-ySR127-26_S17	SRX15388205	SRR19328499	SAMN28555692	75 mM Acetaldehyde
MT-ySR127-25_S16	SRX15388204	SRR19328500	SAMN28555691	75 mM Acetaldehyde
MT-ySR127-22_S14	SRX15388203	SRR19328501	SAMN28555690	75 mM Acetaldehyde
MT-ySR127-20_S13	SRX15388202	SRR19328502	SAMN28555689	75 mM Acetaldehyde
RF_11-10-378	SRX15388201	SRR19328503	SAMN28555572	10 mM Formaldehyde
MT-ySR127-19_S12	SRX15388200	SRR19328504	SAMN28555688	75 mM Acetaldehyde
MT-ySR127-18_S11	SRX15388199	SRR19328505	SAMN28555687	75 mM Acetaldehyde
MT-ySR127-16_S10	SRX15388198	SRR19328506	SAMN28555686	75 mM Acetaldehyde
RF_14-10-7	SRX15388197	SRR19328507	SAMN28555621	10 mM Formaldehyde
RF_14-10-48	SRX15388196	SRR19328508	SAMN28555620	10 mM Formaldehyde
RF_14-10-32	SRX15388195	SRR19328509	SAMN28555619	10 mM Formaldehyde
RF_10-8-18	SRX15388194	SRR19328510	SAMN28555565	8 mM Formaldehyde
RF_14-10-3	SRX15388193	SRR19328511	SAMN28555618	10 mM Formaldehyde
RF_14-10-27	SRX15388192	SRR19328512	SAMN28555617	10 mM Formaldehyde
RF_14-10-22	SRX15388191	SRR19328513	SAMN28555616	10 mM Formaldehyde
RF_14-10-18	SRX15388190	SRR19328514	SAMN28555615	10 mM Formaldehyde
RF_14-10-14	SRX15388189	SRR19328515	SAMN28555614	10 mM Formaldehyde
RF_13-8-8	SRX15388188	SRR19328516	SAMN28555613	8 mM Formaldehyde
RF_13-8-22	SRX15388187	SRR19328517	SAMN28555612	8 mM Formaldehyde
RF_13-8-18	SRX15388186	SRR19328518	SAMN28555611	8 mM Formaldehyde
RF_13-8-12	SRX15388185	SRR19328519	SAMN28555610	8 mM Formaldehyde
RF_13-6-7	SRX15388184	SRR19328520	SAMN28555609	6 mM Formaldehyde
RF_10-8-14	SRX15388183	SRR19328521	SAMN28555564	8 mM Formaldehyde
RF_13-6-46	SRX15388182	SRR19328522	SAMN28555608	6 mM Formaldehyde
RF_13-6-43	SRX15388181	SRR19328523	SAMN28555607	6 mM Formaldehyde
RF_13-6-40	SRX15388180	SRR19328524	SAMN28555606	6 mM Formaldehyde
RF_13-6-33	SRX15388179	SRR19328525	SAMN28555605	6 mM Formaldehyde
RF_13-6-3	SRX15388178	SRR19328526	SAMN28555604	6 mM Formaldehyde
RF_13-6-26	SRX15388177	SRR19328527	SAMN28555603	6 mM Formaldehyde
RF_13-6-19	SRX15388176	SRR19328528	SAMN28555602	6 mM Formaldehyde
RF_13-6-16	SRX15388175	SRR19328529	SAMN28555601	6 mM Formaldehyde
RF_13-6-13	SRX15388174	SRR19328530	SAMN28555600	6 mM Formaldehyde
RF_13-10-7	SRX15388173	SRR19328531	SAMN28555599	10 mM Formaldehyde
RF_10-6-19	SRX15388172	SRR19328532	SAMN28555563	6 mM Formaldehyde
RF_13-10-2	SRX15388171	SRR19328533	SAMN28555598	10 mM Formaldehyde
RF_12-8-6	SRX15388170	SRR19328534	SAMN28555597	8 mM Formaldehyde
RF_12-8-49	SRX15388169	SRR19328535	SAMN28555596	8 mM Formaldehyde
RF_12-8-43	SRX15388168	SRR19328536	SAMN28555595	8 mM Formaldehyde
RF_12-8-36	SRX15388167	SRR19328537	SAMN28555594	8 mM Formaldehyde
RF_12-8-28	SRX15388166	SRR19328538	SAMN28555593	8 mM Formaldehyde
MT-ySR127-14_S9	SRX15388165	SRR19328539	SAMN28555685	75 mM Acetaldehyde
MT-ySR127-13_S8	SRX15388164	SRR19328540	SAMN28555684	75 mM Acetaldehyde
MT-ySR127-11_S7	SRX15388163	SRR19328541	SAMN28555683	75 mM Acetaldehyde
MT-ySR127-10_S6	SRX15388162	SRR19328542	SAMN28555682	75 mM Acetaldehyde
MT-ySR127-9_S5	SRX15388161	SRR19328543	SAMN28555681	75 mM Acetaldehyde
MT-ySR127-3_S3	SRX15388160	SRR19328544	SAMN28555680	75 mM Acetaldehyde
MT-ySR127-2_S2	SRX15388159	SRR19328545	SAMN28555679	75 mM Acetaldehyde
RF_11-10-356	SRX15388158	SRR19328546	SAMN28555571	10 mM Formaldehyde
MT-ySR127-1_S1	SRX15388157	SRR19328547	SAMN28555678	75 mM Acetaldehyde
RF28L2M13	SRX15388156	SRR19328548	SAMN28555677	4 mM Formaldehyde
RF28D2M1	SRX15388155	SRR19328549	SAMN28555676	4 mM Formaldehyde
RF27H2M25n	SRX15388154	SRR19328550	SAMN28555675	4 mM Formaldehyde
RF28K2M21	SRX15388153	SRR19328551	SAMN28555674	4 mM Formaldehyde
RF28C1M20n	SRX15388152	SRR19328552	SAMN28555673	4 mM Formaldehyde
RF27G2M23	SRX15388151	SRR19328553	SAMN28555672	4 mM Formaldehyde
RF28J1M18	SRX15388150	SRR19328554	SAMN28555671	4 mM Formaldehyde
RF28B1M14	SRX15388149	SRR19328555	SAMN28555670	4 mM Formaldehyde
RF27F2M13n	SRX15388148	SRR19328556	SAMN28555669	4 mM Formaldehyde
RF_11-10-306	SRX15388147	SRR19328557	SAMN28555570	10 mM Formaldehyde
RF28I2M3	SRX15388146	SRR19328558	SAMN28555668	4 mM Formaldehyde
RF28A1M24n	SRX15388145	SRR19328559	SAMN28555667	4 mM Formaldehyde
RF28H1M31	SRX15388144	SRR19328560	SAMN28555666	4 mM Formaldehyde
RF27L2M29n	SRX15388143	SRR19328561	SAMN28555665	4 mM Formaldehyde
RF27D1M13	SRX15388142	SRR19328562	SAMN28555664	4 mM Formaldehyde
RF28G2M4	SRX15388141	SRR19328563	SAMN28555663	4 mM Formaldehyde
RF27K1M20	SRX15388140	SRR19328564	SAMN28555662	4 mM Formaldehyde
RF27C1M27	SRX15388139	SRR19328565	SAMN28555661	4 mM Formaldehyde
RF28F1M56	SRX15388138	SRR19328566	SAMN28555660	4 mM Formaldehyde
RF27J1M29	SRX15388137	SRR19328567	SAMN28555659	4 mM Formaldehyde
RF_11-10-278	SRX15388136	SRR19328568	SAMN28555569	10 mM Formaldehyde
RF_10-10-2	SRX15388135	SRR19328569	SAMN28555560	10 mM Formaldehyde
RF_10-10-10	SRX15388134	SRR19328570	SAMN28555559	10 mM Formaldehyde

## Sheet: PRJNA574140
Sample Name	Experiment	Run	BioSample	Treatment
Chan299-001	SRX6900056	SRR10178721	SAMN12842241	no aldehyde control
Chan299-003	SRX6900057	SRR10178720	SAMN12842242	no aldehyde control
Chan299-004	SRX6900068	SRR10178709	SAMN12842243	no aldehyde control
Chan299-005	SRX6900079	SRR10178698	SAMN12842244	no aldehyde control
Chan299-006	SRX6900090	SRR10178687	SAMN12842245	no aldehyde control
Chan299-009	SRX6900101	SRR10178676	SAMN12842246	no aldehyde control
Chan299-010	SRX6900112	SRR10178665	SAMN12842247	no aldehyde control
Chan299-011	SRX6900122	SRR10178655	SAMN12842248	no aldehyde control
Chan299-013	SRX6900123	SRR10178654	SAMN12842249	no aldehyde control
Chan299-014	SRX6900124	SRR10178653	SAMN12842250	no aldehyde control
Chan299-015	SRX6900058	SRR10178719	SAMN12842251	no aldehyde control
Chan299-016	SRX6900059	SRR10178718	SAMN12842252	no aldehyde control
Chan299-017	SRX6900060	SRR10178717	SAMN12842253	no aldehyde control
Chan299-018	SRX6900061	SRR10178716	SAMN12842254	no aldehyde control
Chan299-019	SRX6900062	SRR10178715	SAMN12842255	no aldehyde control
Chan299-020	SRX6900063	SRR10178714	SAMN12842256	no aldehyde control
Chan299-021	SRX6900064	SRR10178713	SAMN12842257	no aldehyde control
Chan299-022	SRX6900065	SRR10178712	SAMN12842258	no aldehyde control
Chan299-023	SRX6900066	SRR10178711	SAMN12842259	no aldehyde control
Chan299-024	SRX6900067	SRR10178710	SAMN12842260	no aldehyde control
Chan299-027	SRX6900069	SRR10178708	SAMN12842261	no aldehyde control
Chan299-028	SRX6900070	SRR10178707	SAMN12842262	no aldehyde control
Chan299-029	SRX6900071	SRR10178706	SAMN12842263	no aldehyde control
Chan299-030	SRX6900072	SRR10178705	SAMN12842264	no aldehyde control
Chan299-031	SRX6900073	SRR10178704	SAMN12842265	no aldehyde control
Chan299-032	SRX6900074	SRR10178703	SAMN12842266	no aldehyde control
Chan299-034	SRX6900075	SRR10178702	SAMN12842267	no aldehyde control
Chan299-035	SRX6900076	SRR10178701	SAMN12842268	no aldehyde control
Chan299-036	SRX6900077	SRR10178700	SAMN12842269	no aldehyde control
Chan299-038	SRX6900078	SRR10178699	SAMN12842270	no aldehyde control
Chan299-043	SRX6900080	SRR10178697	SAMN12842271	no aldehyde control
Chan299-044	SRX6900081	SRR10178696	SAMN12842272	no aldehyde control
Chan299-046	SRX6900082	SRR10178695	SAMN12842273	no aldehyde control
Chan299-047	SRX6900083	SRR10178694	SAMN12842274	no aldehyde control
Chan299-048	SRX6900084	SRR10178693	SAMN12842275	no aldehyde control
Chan299-049	SRX6900085	SRR10178692	SAMN12842276	no aldehyde control
Chan299-051	SRX6900086	SRR10178691	SAMN12842277	no aldehyde control
Chan299-052	SRX6900087	SRR10178690	SAMN12842278	no aldehyde control
Chan299-053	SRX6900088	SRR10178689	SAMN12842279	no aldehyde control
Chan299-055	SRX6900089	SRR10178688	SAMN12842280	no aldehyde control
Chan299-056	SRX6900091	SRR10178686	SAMN12842281	no aldehyde control
Chan299-057	SRX6900092	SRR10178685	SAMN12842282	no aldehyde control
Chan299-059	SRX6900093	SRR10178684	SAMN12842283	no aldehyde control
Chan299-060	SRX6900094	SRR10178683	SAMN12842284	no aldehyde control
Chan299-061	SRX6900095	SRR10178682	SAMN12842285	no aldehyde control
Chan299-062	SRX6900096	SRR10178681	SAMN12842286	no aldehyde control
Chan299-065	SRX6900097	SRR10178680	SAMN12842287	no aldehyde control
Chan299-067	SRX6900098	SRR10178679	SAMN12842288	no aldehyde control
Chan299-068	SRX6900099	SRR10178678	SAMN12842289	no aldehyde control
Chan299-069	SRX6900100	SRR10178677	SAMN12842290	no aldehyde control
Chan299-071	SRX6900102	SRR10178675	SAMN12842291	no aldehyde control
Chan299-072	SRX6900103	SRR10178674	SAMN12842292	no aldehyde control
Chan299-075	SRX6900104	SRR10178673	SAMN12842293	no aldehyde control
Chan299-076	SRX6900105	SRR10178672	SAMN12842294	no aldehyde control
Chan299-078	SRX6900106	SRR10178671	SAMN12842295	no aldehyde control
Chan299-079	SRX6900107	SRR10178670	SAMN12842296	no aldehyde control
Chan299-080	SRX6900108	SRR10178669	SAMN12842297	no aldehyde control
Chan299-081	SRX6900109	SRR10178668	SAMN12842298	no aldehyde control
Chan299-083	SRX6900110	SRR10178667	SAMN12842299	no aldehyde control
Chan299-084	SRX6900111	SRR10178666	SAMN12842300	no aldehyde control
Chan299-085	SRX6900113	SRR10178664	SAMN12842301	no aldehyde control
Chan299-088	SRX6900114	SRR10178663	SAMN12842302	no aldehyde control
Chan299-090	SRX6900115	SRR10178662	SAMN12842303	no aldehyde control
Chan299-091	SRX6900116	SRR10178661	SAMN12842304	no aldehyde control
Chan299-094	SRX6900117	SRR10178660	SAMN12842305	no aldehyde control
Chan299-095	SRX6900118	SRR10178659	SAMN12842306	no aldehyde control
Chan299-099	SRX6900119	SRR10178658	SAMN12842307	no aldehyde control
Chan299-102	SRX6900120	SRR10178657	SAMN12842308	no aldehyde control
Chan299-104	SRX6900121	SRR10178656	SAMN12842309	no aldehyde control
