# Supplementary material for: Analyses of mutational patterns induced by formaldehyde and acetaldehyde reveal similarity to a common mutational signature
Source: G3 (Bethesda). 2022 Sep 8;12(11):jkac238. doi: 10.1093/g3journal/jkac238 (PMC9635668; doi:10.1093/g3journal/jkac238)
Supplement: jkac238_Supplemental_Table_2 [file jkac238_supplemental_table_2.xlsx]

## Sheet: ctl_SNVs
Sample	C>A	C>G	C>T	T>A	T>C	T>G	Total_SNVs
Chan299-001	23	20	94	32	69	41	279
Chan299-003	30	24	105	43	89	47	338
Chan299-004	28	23	93	32	71	42	289
Chan299-005	29	27	100	39	77	46	318
Chan299-006	28	21	87	37	73	45	291
Chan299-009	30	22	92	33	73	44	294
Chan299-010	27	25	88	37	63	37	277
Chan299-011	18	20	72	23	61	27	221
Chan299-013	27	26	92	32	77	48	302
Chan299-014	30	18	91	34	71	42	286
Chan299-015	29	22	86	44	76	47	304
Chan299-016	19	21	77	31	72	37	257
Chan299-017	27	27	100	51	84	58	347
Chan299-018	25	23	86	33	79	44	290
Chan299-019	23	21	83	39	73	52	291
Chan299-020	25	23	96	43	61	47	295
Chan299-021	31	23	104	42	78	51	329
Chan299-022	25	21	83	36	73	44	282
Chan299-023	29	31	101	47	94	45	347
Chan299-024	29	30	95	38	79	47	318
Chan299-027	31	28	106	48	80	54	347
Chan299-028	41	29	101	54	83	60	368
Chan299-029	34	26	106	50	86	58	360
Chan299-030	33	24	105	49	92	58	361
Chan299-031	31	26	93	40	81	47	318
Chan299-032	34	20	104	45	88	55	346
Chan299-034	30	22	84	37	70	40	283
Chan299-035	34	25	106	33	77	50	325
Chan299-036	28	27	95	34	71	48	303
Chan299-038	24	24	95	38	74	45	300
Chan299-043	44	35	116	53	97	61	406
Chan299-044	31	27	96	44	74	49	321
Chan299-046	27	25	95	30	81	42	300
Chan299-047	30	30	97	45	75	55	332
Chan299-048	32	25	85	37	84	45	308
Chan299-049	25	26	95	43	70	50	309
Chan299-051	34	31	111	46	87	54	363
Chan299-052	28	22	99	40	82	56	327
Chan299-053	36	33	111	49	98	59	386
Chan299-055	31	26	93	33	68	44	295
Chan299-056	36	30	105	42	95	56	364
Chan299-057	35	31	97	48	87	63	361
Chan299-059	31	25	97	49	86	62	350
Chan299-060	40	30	104	51	96	65	386
Chan299-061	26	23	90	32	78	44	293
Chan299-062	29	27	93	47	85	52	333
Chan299-065	25	25	94	40	74	48	306
Chan299-067	34	33	140	58	121	55	441
Chan299-068	41	31	111	48	101	59	391
Chan299-069	33	25	87	29	73	48	295
Chan299-071	31	27	93	33	70	40	294
Chan299-072	30	25	92	41	75	53	316
Chan299-075	22	20	89	34	66	36	267
Chan299-076	22	18	84	30	61	31	246
Chan299-078	20	16	65	28	46	34	209
Chan299-079	25	21	76	30	64	41	257
Chan299-080	19	19	72	27	55	31	223
Chan299-081	21	21	80	35	64	34	255
Chan299-083	27	25	82	34	79	39	286
Chan299-084	28	22	95	34	69	37	285
Chan299-085	26	29	89	37	74	51	306
Chan299-088	28	22	91	26	73	43	283
Chan299-090	23	19	69	26	63	38	238
Chan299-091	26	24	86	28	70	38	272
Chan299-094	21	17	70	30	55	30	223
Chan299-095	17	16	83	22	58	37	233
Chan299-099	28	32	84	33	80	31	288
Chan299-102	15	18	66	20	51	28	198
Chan299-104	23	20	79	37	63	35	257
Data Set	1952	1690	6381	2623	5243	3180	21069

## Sheet: ctl_indels
Sample	Total_Indels	C_deletion_1	C_deletion_2	C_deletion_3	C_deletion_4	C_deletion_5	C_deletion_6+	T_deletion_1	T_deletion_2	T_deletion_3	T_deletion_4	T_deletion_5	T_deletion_6+	C_insertion_0	C_insertion_1	C_insertion_2	C_insertion_3	C_insertion_4	C_insertion_5+	T_insertion_0	T_insertion_1	T_insertion_2	T_insertion_3	T_insertion_4	T_insertion_5+	2bp_deletion_1	2bp_deletion_2	2bp_deletion_3	2bp_deletion_4	2bp_deletion_5	2bp_deletion_6+	3bp_deletion_1	3bp_deletion_2	3bp_deletion_3	3bp_deletion_4	3bp_deletion_5	3bp_deletion_6+	4bp_deletion_1	4bp_deletion_2	4bp_deletion_3	4bp_deletion_4	4bp_deletion_5	4bp_deletion_6+	5+bp_deletion_1	5+bp_deletion_2	5+bp_deletion_3	5+bp_deletion_4	5+bp_deletion_5	5+bp_deletion_6+
Chan299-001	169	1	0	0	0	0	0	1	0	0	0	0	0	3	0	0	0	0	0	1	0	0	0	0	0	2	0	0	0	0	0	3	0	0	0	0	0	3	0	0	0	0	0	27	0	0	0	0	0
Chan299-003	167	1	0	0	0	0	0	0	0	0	0	0	0	3	0	0	0	0	0	0	0	0	0	0	0	1	0	0	0	0	0	4	0	0	0	0	0	2	0	0	0	0	0	29	0	0	0	0	0
Chan299-004	191	1	0	0	0	0	0	2	0	0	0	0	0	3	0	0	0	0	0	1	0	0	0	0	0	2	0	0	0	0	0	3	0	0	0	0	0	4	0	0	0	0	0	30	0	0	0	0	0
Chan299-005	184	1	0	0	0	0	0	0	0	0	0	0	0	2	0	0	0	0	0	1	0	0	0	0	0	2	0	0	0	0	0	2	0	0	0	0	0	3	0	0	0	0	0	30	0	0	0	0	0
Chan299-006	168	1	0	0	0	0	0	1	0	0	0	0	0	3	0	0	0	0	0	0	0	0	0	0	0	1	0	0	0	0	0	2	0	0	0	0	0	2	0	0	0	0	0	29	0	0	0	0	0
Chan299-009	180	2	0	0	0	0	0	0	0	0	0	0	0	3	0	0	0	0	0	3	0	0	0	0	0	1	0	0	0	0	0	3	0	0	0	0	0	3	0	0	0	0	0	32	0	0	0	0	0
Chan299-010	182	2	0	0	0	0	0	0	0	0	0	0	0	4	0	0	0	0	0	1	0	0	0	0	0	1	0	0	0	0	0	3	0	0	0	0	0	2	0	0	0	0	0	33	0	0	0	0	0
Chan299-011	153	1	0	0	0	0	0	0	0	0	0	0	0	2	0	0	0	0	0	2	0	0	0	0	0	1	0	0	0	0	0	3	0	0	0	0	0	2	0	0	0	0	0	31	0	0	0	0	0
Chan299-013	170	1	0	0	0	0	0	0	0	0	0	0	0	2	0	0	0	0	0	2	0	0	0	0	0	1	0	0	0	0	0	3	0	0	0	0	0	2	0	0	0	0	0	26	0	0	0	0	0
Chan299-014	180	1	0	0	0	0	0	1	0	0	0	0	0	3	0	0	0	0	0	2	0	0	0	0	0	1	0	0	0	0	0	2	0	0	0	0	0	3	0	0	0	0	0	31	0	0	0	0	0
Chan299-015	179	1	0	0	0	0	0	0	0	0	0	0	0	3	0	0	0	0	0	1	0	0	0	0	0	1	0	0	0	0	0	4	0	0	0	0	0	2	0	0	0	0	0	29	0	0	0	0	0
Chan299-016	166	1	0	0	0	0	0	0	0	0	0	0	0	2	0	0	0	0	0	1	0	0	0	0	0	1	0	0	0	0	0	2	0	0	0	0	0	4	0	0	0	0	0	26	1	0	0	0	0
Chan299-017	192	2	0	0	0	0	0	0	0	0	0	0	0	3	0	0	0	0	0	2	0	0	0	0	0	2	0	0	0	0	0	4	0	0	0	0	0	4	0	0	0	0	0	29	0	0	0	0	0
Chan299-018	166	1	0	0	0	0	0	2	0	0	0	0	0	1	0	0	0	0	0	0	0	0	0	0	0	3	0	0	0	0	0	2	0	0	0	0	0	4	0	0	0	0	0	28	0	0	0	0	0
Chan299-019	169	2	0	0	0	0	0	0	0	0	0	0	0	3	0	0	0	0	0	0	0	0	0	0	0	1	0	0	0	0	0	3	0	0	0	0	0	1	0	0	0	0	0	27	1	0	0	0	0
Chan299-020	171	2	0	0	0	0	0	1	0	0	0	0	0	1	0	0	0	0	0	1	0	0	0	0	0	1	0	0	0	0	0	3	0	0	0	0	0	3	0	0	0	0	0	27	0	0	0	0	0
Chan299-021	188	2	0	0	0	0	0	0	0	0	0	0	0	3	0	0	0	0	0	1	0	0	0	0	0	0	0	0	0	0	0	2	0	0	0	0	0	3	0	0	0	0	0	24	0	0	0	0	0
Chan299-022	173	2	0	0	0	0	0	2	0	0	0	0	0	1	0	0	0	0	0	1	0	0	0	0	0	0	0	0	0	0	0	4	0	0	0	0	0	2	0	0	0	0	0	27	0	0	0	0	0
Chan299-023	198	2	0	0	0	0	0	2	0	0	0	0	0	2	0	0	0	0	0	0	0	0	0	0	0	1	0	0	0	0	0	5	0	0	0	0	0	3	0	0	0	0	0	30	0	1	0	0	0
Chan299-024	182	2	0	0	0	0	0	0	0	0	0	0	0	3	0	0	0	0	0	1	0	0	0	0	0	1	0	0	0	0	0	3	0	0	0	0	0	2	0	0	0	0	0	28	0	0	0	0	0
Chan299-027	183	2	0	0	0	0	0	0	0	0	0	0	0	3	0	0	0	0	0	2	0	0	0	0	0	1	0	0	0	0	0	4	0	0	0	0	0	2	0	0	0	0	0	31	0	0	0	0	0
Chan299-028	182	1	0	0	0	0	0	3	0	0	0	0	0	3	0	0	0	0	0	2	0	0	0	0	0	2	0	0	0	0	0	2	0	0	0	0	0	3	0	0	0	0	0	29	0	0	0	0	0
Chan299-029	190	1	0	0	0	0	0	2	0	0	0	0	0	3	0	0	0	0	0	1	0	0	0	0	0	1	0	0	0	0	0	4	0	0	0	0	0	4	0	0	0	0	0	30	0	0	0	0	0
Chan299-030	173	2	0	0	0	0	0	0	0	0	0	0	0	2	0	0	0	0	0	3	0	0	0	0	0	1	0	0	0	0	0	3	0	0	0	0	0	2	0	0	0	0	0	27	0	0	0	0	0
Chan299-031	183	2	0	0	0	0	0	0	0	0	0	0	0	4	0	0	0	0	0	0	0	0	0	0	0	1	0	0	0	0	0	4	0	0	0	0	0	2	0	0	0	0	0	29	1	0	0	0	0
Chan299-032	186	3	0	0	0	0	0	1	0	0	0	0	0	2	0	0	0	0	0	2	0	0	0	0	0	1	0	0	0	0	0	4	0	0	0	0	0	2	0	0	0	0	0	30	0	0	0	0	0
Chan299-034	182	1	0	0	0	0	0	2	0	0	0	0	0	3	0	0	0	0	0	1	0	0	0	0	0	2	0	0	0	0	0	2	0	0	0	0	0	1	0	0	0	0	0	35	0	0	0	0	0
Chan299-035	180	2	0	0	0	0	0	2	0	0	0	0	0	3	0	0	0	0	0	1	0	0	0	0	0	1	0	0	0	0	0	2	0	0	0	0	0	4	0	0	0	0	0	29	0	0	0	0	0
Chan299-036	192	2	0	0	0	0	0	0	0	0	0	0	0	3	0	0	0	0	0	0	0	0	0	0	0	1	0	0	0	0	0	4	0	0	0	0	0	2	0	0	0	0	0	28	0	0	0	0	0
Chan299-038	172	1	0	0	0	0	0	1	0	0	0	0	0	4	0	0	0	0	0	2	0	0	0	0	0	1	0	0	0	0	0	3	0	0	0	0	0	2	0	0	0	0	0	23	0	0	0	0	0
Chan299-043	192	1	0	0	0	0	0	3	0	0	0	0	0	3	0	0	0	0	0	2	0	0	0	0	0	2	0	0	0	0	0	3	0	0	0	0	0	4	0	0	0	0	0	26	0	0	0	0	0
Chan299-044	176	1	0	0	0	0	0	0	0	0	0	0	0	3	0	0	0	0	0	1	0	0	0	0	0	1	0	0	0	0	0	2	0	0	0	0	0	2	0	0	0	0	0	28	0	0	0	0	0
Chan299-046	185	1	0	0	0	0	0	0	0	0	0	0	0	3	0	0	0	0	0	1	0	0	0	0	0	2	0	0	0	0	0	1	0	0	0	0	0	2	0	0	0	0	0	32	0	0	0	0	0
Chan299-047	188	2	0	0	0	0	0	2	0	0	0	0	0	3	0	0	0	0	0	2	0	0	0	0	0	0	0	0	0	0	0	4	0	0	0	0	0	3	0	0	0	0	0	26	0	0	0	0	0
Chan299-048	166	2	0	0	0	0	0	1	0	0	0	0	0	2	0	0	0	0	0	1	0	0	0	0	0	2	0	0	0	0	0	2	0	0	0	0	0	2	0	0	0	0	0	21	0	0	0	0	0
Chan299-049	178	1	0	0	0	0	0	1	0	0	0	0	0	3	0	0	0	0	0	2	0	0	0	0	0	1	0	0	0	0	0	4	0	0	0	0	0	3	0	0	0	0	0	27	1	0	0	0	0
Chan299-051	189	1	0	0	0	0	0	0	0	0	0	0	0	3	0	0	0	0	0	1	0	0	0	0	0	1	0	0	0	0	0	4	0	0	0	0	0	1	0	0	0	0	0	31	0	0	0	0	0
Chan299-052	177	3	0	0	0	0	0	0	0	0	0	0	0	2	0	0	0	0	0	1	0	0	0	0	0	1	0	0	0	0	0	3	0	0	0	0	0	3	0	0	0	0	0	28	0	0	0	0	0
Chan299-053	169	3	0	0	0	0	0	2	0	0	0	0	0	2	0	0	0	0	0	2	0	0	0	0	0	0	0	0	0	0	0	2	0	0	0	0	0	3	0	0	0	0	0	25	0	0	0	0	0
Chan299-055	181	1	0	0	0	0	0	0	0	0	0	0	0	2	0	0	0	0	0	1	0	0	0	0	0	1	0	0	0	0	0	2	0	0	0	0	0	2	0	0	0	0	0	35	0	0	0	0	0
Chan299-056	195	1	0	0	0	0	0	2	0	0	0	0	0	2	0	0	0	0	0	3	0	0	0	0	0	1	0	0	0	0	0	3	0	0	0	0	0	1	0	0	0	0	0	31	0	0	0	0	0
Chan299-057	179	1	0	0	0	0	0	0	0	0	0	0	0	2	0	0	0	0	0	2	0	0	0	0	0	1	0	0	0	0	0	3	0	0	0	0	0	3	0	0	0	0	0	28	0	0	0	0	0
Chan299-059	188	2	0	0	0	0	0	0	0	0	0	0	0	2	0	0	0	0	0	0	0	0	0	0	0	2	0	0	0	0	0	4	0	0	0	0	0	2	0	0	0	0	0	30	0	0	0	0	0
Chan299-060	198	2	0	0	0	0	0	1	0	0	0	0	0	3	0	0	0	0	0	2	0	0	0	0	0	1	0	0	0	0	0	3	0	0	0	0	0	1	0	0	0	0	0	33	0	0	0	0	0
Chan299-061	169	1	0	0	0	0	0	1	0	0	0	0	0	3	0	0	0	0	0	3	0	0	0	0	0	1	0	0	0	0	0	4	0	0	0	0	0	4	0	0	0	0	0	27	0	0	0	0	0
Chan299-062	175	1	0	0	0	0	0	0	0	0	0	0	0	3	0	0	0	0	0	2	0	0	0	0	0	1	0	0	0	0	0	1	0	0	0	0	0	3	0	0	0	0	0	25	0	0	0	0	0
Chan299-065	179	1	0	0	0	0	0	1	0	0	0	0	0	2	0	0	0	0	0	3	0	0	0	0	0	1	0	0	0	0	0	1	0	0	0	0	0	3	0	0	0	0	0	28	0	0	0	0	0
Chan299-067	191	4	0	0	0	0	0	2	0	0	0	0	0	3	0	0	0	0	0	1	0	0	0	0	0	3	0	0	0	0	0	3	0	0	0	0	0	4	0	0	0	0	0	32	1	0	0	0	0
Chan299-068	206	1	0	0	0	0	0	0	0	0	0	0	0	3	0	0	0	0	0	1	0	0	0	0	0	2	0	0	0	0	0	2	0	0	0	0	0	3	0	0	0	0	0	30	0	0	0	0	0
Chan299-069	178	3	0	0	0	0	0	1	0	0	0	0	0	3	0	0	0	0	0	1	0	0	0	0	0	2	0	0	0	0	0	1	0	0	0	0	0	1	0	0	0	0	0	27	0	0	0	0	0
Chan299-071	174	2	0	0	0	0	0	0	0	0	0	0	0	2	0	0	0	0	0	2	0	0	0	0	0	2	0	0	0	0	0	2	0	0	0	0	0	2	0	0	0	0	0	29	0	0	0	0	0
Chan299-072	167	2	0	0	0	0	0	0	0	0	0	0	0	3	0	0	0	0	0	1	0	0	0	0	0	2	0	0	0	0	0	3	0	0	0	0	0	3	0	0	0	0	0	29	0	0	0	0	0
Chan299-075	176	2	0	0	0	0	0	0	0	0	0	0	0	2	0	0	0	0	0	1	0	0	0	0	0	2	0	0	0	0	0	2	0	0	0	0	0	4	0	0	0	0	0	36	1	0	0	0	0
Chan299-076	176	3	0	0	0	0	0	1	0	0	0	0	0	2	0	0	0	0	0	1	0	0	0	0	0	1	0	0	0	0	0	2	0	0	0	0	0	1	0	0	0	0	0	28	0	0	0	0	0
Chan299-078	169	1	0	0	0	0	0	0	0	0	0	0	0	4	0	0	0	0	0	0	0	0	0	0	0	3	0	0	0	0	0	3	0	0	0	0	0	3	0	0	0	0	0	29	0	0	0	0	0
Chan299-079	173	1	0	0	0	0	0	1	0	0	0	0	0	3	0	0	0	0	0	1	0	0	0	0	0	2	0	0	0	0	0	3	0	0	0	0	0	3	0	0	0	0	0	24	0	0	0	0	0
Chan299-080	179	3	0	0	0	0	0	1	0	0	0	0	0	2	0	0	0	0	0	2	0	0	0	0	0	0	0	0	0	0	0	3	0	0	0	0	0	1	0	0	0	0	0	29	0	0	0	0	0
Chan299-081	163	1	0	0	0	0	0	0	0	0	0	0	0	3	0	0	0	0	0	2	0	0	0	0	0	1	0	0	0	0	0	2	0	0	0	0	0	3	0	0	0	0	0	25	0	0	0	0	0
Chan299-083	177	1	0	0	0	0	0	2	0	0	0	0	0	3	0	0	0	0	0	3	0	0	0	0	0	0	0	0	0	0	0	2	0	0	0	0	0	2	0	0	0	0	0	28	0	0	0	0	0
Chan299-084	183	3	0	0	0	0	0	2	0	0	0	0	0	5	0	0	0	0	0	1	0	0	0	0	0	3	0	0	0	0	0	3	0	0	0	0	0	1	0	0	0	0	0	26	0	0	0	0	0
Chan299-085	181	2	0	0	0	0	0	0	0	0	0	0	0	3	0	0	0	0	0	1	0	0	0	0	0	1	0	0	0	0	0	3	0	0	0	0	0	3	0	0	0	0	0	25	0	0	0	0	0
Chan299-088	183	1	0	0	0	0	0	0	0	0	0	0	0	2	0	0	0	0	0	1	0	0	0	0	0	1	0	0	0	0	0	3	0	0	0	0	0	2	0	0	0	0	0	31	0	0	0	0	0
Chan299-090	162	1	0	0	0	0	0	1	0	0	0	0	0	3	0	0	0	0	0	0	0	0	0	0	0	2	0	0	0	0	0	1	0	0	0	0	0	4	0	0	0	0	0	26	0	0	0	0	0
Chan299-091	181	2	0	0	0	0	0	1	0	0	0	0	0	3	0	0	0	0	0	1	0	0	0	0	0	2	0	0	0	0	0	1	0	0	0	0	0	3	0	0	0	0	0	28	0	0	0	0	0
Chan299-094	169	1	0	0	0	0	0	2	0	0	0	0	0	3	0	0	0	0	0	1	0	0	0	0	0	1	0	0	0	0	0	2	0	0	0	0	0	3	0	0	0	0	0	25	0	0	0	0	0
Chan299-095	153	1	0	0	0	0	0	0	0	0	0	0	0	4	0	0	0	0	0	0	0	0	0	0	0	3	0	0	0	0	0	3	0	0	0	0	0	1	0	0	0	0	0	25	0	0	0	0	0
Chan299-099	175	1	0	0	0	0	0	0	0	0	0	0	0	3	0	0	0	0	0	2	0	0	0	0	0	1	0	0	0	0	0	2	0	0	0	0	0	2	0	0	0	0	0	26	0	0	0	0	0
Chan299-102	153	1	0	0	0	0	0	1	0	0	0	0	0	2	0	0	0	0	0	0	0	0	0	0	0	2	0	0	0	0	0	4	0	0	0	0	0	3	0	0	0	0	0	27	0	0	0	0	0
Chan299-104	181	1	0	0	0	0	0	2	0	0	0	0	0	2	0	0	0	0	0	1	0	0	0	0	0	1	0	0	0	0	0	3	0	0	0	0	0	4	0	0	0	0	0	30	0	0	0	0	0
Data Set	12285	109	0	0	0	0	0	54	0	0	0	0	0	186	0	0	0	0	0	88	0	0	0	0	0	92	0	0	0	0	0	191	0	0	0	0	0	176	0	0	0	0	0	1960	6	1	0	0	0
[truncated: 35 more columns]

## Sheet: FA_SNVs
Sample	C>A	C>G	C>T	T>A	T>C	T>G	Total_SNVs
RF_10-10-10	22	21	68	30	55	32	228
RF_10-10-2	12	9	52	20	50	20	163
RF_10-10-5	33	25	91	35	67	45	296
RF_10-10-9	26	22	77	24	63	33	245
RF_10-6-19	26	19	88	31	69	37	270
RF_10-8-14	24	16	64	21	54	31	210
RF_10-8-18	27	24	88	39	73	45	296
RF_11-10-208	25	19	86	41	79	43	293
RF_11-10-234	29	32	94	41	77	42	315
RF_11-10-256	21	21	71	30	76	39	258
RF_11-10-278	35	23	85	33	79	43	298
RF_11-10-306	31	26	104	34	82	44	321
RF_11-10-356	26	18	66	30	62	34	236
RF_11-10-378	36	24	82	32	79	41	294
RF_11-6-107	29	22	96	37	60	46	290
RF_11-6-120	27	19	82	30	64	42	264
RF_11-6-87	22	21	79	33	63	36	254
RF_11-6-97	22	19	78	30	64	39	252
RF_11-8-145	18	17	68	23	53	29	208
RF_11-8-157	27	18	67	30	59	31	232
RF_11-8-169	14	9	50	18	45	20	156
RF_11-8-183	25	17	71	30	64	32	239
RF_11-8-197	30	19	83	36	59	45	272
RF_12-10-12	23	21	75	18	62	36	235
RF_12-10-4	16	17	68	21	54	31	207
RF_12-6-17	18	17	56	21	59	32	203
RF_12-6-25	19	23	71	27	50	27	217
RF_12-6-34	35	29	86	37	77	50	314
RF_12-6-40	28	21	66	23	66	39	243
RF_12-6-47	55	36	114	59	117	73	454
RF_12-6-57	26	17	80	32	58	35	248
RF_12-6-6	22	23	75	28	64	31	243
RF_12-6-65	29	25	78	35	69	40	276
RF_12-8-22	31	20	93	38	72	44	298
RF_12-8-28	29	20	71	26	58	33	237
RF_12-8-36	21	17	80	28	64	35	245
RF_12-8-43	21	13	70	30	64	33	231
RF_12-8-49	18	14	63	17	49	24	185
RF_12-8-6	28	23	77	25	65	37	255
RF_13-10-2	22	14	67	21	60	26	210
RF_13-10-7	23	22	70	20	65	39	239
RF_13-6-13	25	22	81	31	59	38	256
RF_13-6-16	12	10	55	25	46	27	175
RF_13-6-19	23	20	71	37	68	44	263
RF_13-6-26	17	14	58	24	51	23	187
RF_13-6-3	28	21	95	39	70	41	294
RF_13-6-33	31	22	76	29	67	49	274
RF_13-6-40	24	17	74	23	53	41	232
RF_13-6-43	22	17	76	24	71	37	247
RF_13-6-46	25	23	86	35	74	45	288
RF_13-6-7	28	21	84	34	72	35	274
RF_13-8-12	19	17	68	25	58	30	217
RF_13-8-18	24	20	70	25	59	42	240
RF_13-8-22	21	24	84	30	62	32	253
RF_13-8-8	29	21	84	34	79	46	293
RF_14-10-14	18	24	75	28	65	33	243
RF_14-10-18	17	15	72	29	49	32	214
RF_14-10-22	26	24	87	40	72	42	291
RF_14-10-27	27	20	91	36	75	47	296
RF_14-10-3	17	19	64	26	61	31	218
RF_14-10-32	20	25	90	43	69	44	291
RF_14-10-48	23	18	74	26	68	42	251
RF_14-10-7	38	22	91	37	79	52	319
RF_14-6-25	32	23	92	40	87	53	327
RF_14-6-36	31	21	70	28	63	35	248
RF_14-6-44	19	17	72	30	62	33	233
RF_14-6-51	20	20	77	29	75	34	255
RF_14-6-8	23	17	69	28	57	35	229
RF_14-8-15	16	13	63	24	54	31	201
RF_14-8-2	15	17	73	18	48	28	199
RF_14-8-20	26	22	89	36	67	45	285
RF_9-10-33	31	23	88	40	78	47	307
RF_9-10-34	17	13	67	24	55	31	207
RF_9-10-35	29	25	81	31	72	37	275
RF_9-10-36	23	21	71	36	69	33	253
RF_9-10-41	23	22	66	23	57	28	219
RF_9-10-42	15	11	59	16	42	19	162
RF_9-10-43	54	34	113	61	99	69	430
RF_9-10-44	53	31	117	63	112	71	447
RF_9-10-46	23	18	70	32	65	34	242
RF_9-10-47	57	38	128	64	102	76	465
RF_9-10-52	26	26	86	36	67	39	280
RF_9-10-53	18	21	69	26	66	39	239
RF_9-10-54	22	18	77	26	61	36	240
RF_9-10-55	20	14	61	25	58	28	206
RF_9-10-56	19	18	70	30	56	34	227
RF_9-10-57	19	19	70	30	65	27	230
RF_9-10-60	21	16	70	20	58	27	212
RF_9-6-12	18	11	57	17	47	28	178
RF_9-6-13	27	16	73	27	52	25	220
RF_9-6-15	21	18	65	22	50	30	206
RF_9-6-17	64	39	137	70	137	77	524
RF_9-6-18	30	24	83	37	73	48	295
RF_9-8-20	22	19	69	36	62	29	237
RF_9-8-21	32	30	88	43	86	45	324
RF_9-8-23	31	23	85	41	85	55	320
RF27A2M14n	25	22	77	30	74	40	268
RF27B2M9	18	15	63	25	55	32	208
RF27C1M27	22	18	72	31	59	39	241
RF27D1M13	23	19	70	26	65	38	241
RF27F2M13n	26	23	88	35	68	42	282
RF27G2M23	24	19	70	24	54	30	221
RF27H2M25n	25	17	86	37	69	44	278
RF27I2M12	20	17	68	25	52	31	213
RF27J1M29	18	17	69	30	62	34	230
RF27K1M20	27	21	80	26	70	37	261
RF27L2M29n	26	27	93	39	67	43	295
RF28A1M24n	25	21	78	21	53	33	231
RF28B1M14	26	23	75	26	66	28	244
RF28C1M20n	21	15	71	25	57	35	224
RF28D2M1	21	19	68	35	67	39	249
RF28E1M25	26	18	67	27	52	33	223
RF28F1M56	27	23	83	32	63	35	263
RF28G2M4	23	19	68	26	65	29	230
RF28H1M31	20	20	69	28	64	36	237
RF28I2M3	29	24	78	29	60	34	254
RF28J1M18	20	19	77	23	57	30	226
RF28K2M21	24	22	66	24	58	30	224
RF28L2M13	15	13	71	25	62	31	217
Data Set	2993	2417	9188	3652	7802	4476	30528

## Sheet: FA_indels
Sample	Total_Indels	C_deletion_1	C_deletion_2	C_deletion_3	C_deletion_4	C_deletion_5	C_deletion_6+	T_deletion_1	T_deletion_2	T_deletion_3	T_deletion_4	T_deletion_5	T_deletion_6+	C_insertion_0	C_insertion_1	C_insertion_2	C_insertion_3	C_insertion_4	C_insertion_5+	T_insertion_0	T_insertion_1	T_insertion_2	T_insertion_3	T_insertion_4	T_insertion_5+	2bp_deletion_1	2bp_deletion_2	2bp_deletion_3	2bp_deletion_4	2bp_deletion_5	2bp_deletion_6+	3bp_deletion_1	3bp_deletion_2	3bp_deletion_3	3bp_deletion_4	3bp_deletion_5	3bp_deletion_6+	4bp_deletion_1	4bp_deletion_2	4bp_deletion_3	4bp_deletion_4	4bp_deletion_5	4bp_deletion_6+	5+bp_deletion_1	5+bp_deletion_2	5+bp_deletion_3	5+bp_deletion_4	5+bp_deletion_5	5+bp_deletion_6+
RF_10-10-10	168	1	0	0	0	0	0	0	0	0	0	0	0	3	0	0	0	0	0	1	0	0	0	0	0	1	0	0	0	0	0	3	0	0	0	0	0	1	0	0	0	0	0	26	0	0	0	0	0
RF_10-10-2	149	1	0	0	0	0	0	0	0	0	0	0	0	1	0	0	0	0	0	1	0	0	0	0	0	1	0	0	0	0	0	2	0	0	0	0	0	2	0	0	0	0	0	27	0	0	0	0	0
RF_10-10-5	194	2	0	0	0	0	0	0	0	0	0	0	0	3	0	0	0	0	0	3	0	0	0	0	0	2	0	0	0	0	0	3	0	0	0	0	0	3	0	0	0	0	0	30	0	0	0	0	0
RF_10-10-9	167	1	0	0	0	0	0	0	0	0	0	0	0	2	0	0	0	0	0	1	0	0	0	0	0	1	0	0	0	0	0	3	0	0	0	0	0	3	0	0	0	0	0	27	0	0	0	0	0
RF_10-6-19	191	2	0	0	0	0	0	0	0	0	0	0	0	4	0	0	0	0	0	0	0	0	0	0	0	0	0	0	0	0	0	1	0	0	0	0	0	2	0	0	0	0	0	24	0	0	0	0	0
RF_10-8-14	161	1	0	0	0	0	0	0	0	0	0	0	0	3	0	0	0	0	0	1	0	0	0	0	0	0	0	0	0	0	0	3	0	0	0	0	0	3	0	0	0	0	0	33	0	0	0	0	0
RF_10-8-18	175	2	0	0	0	0	0	1	0	0	0	0	0	3	0	0	0	0	0	0	0	0	0	0	0	2	0	0	0	0	0	4	0	0	0	0	0	3	0	0	0	0	0	27	0	0	0	0	0
RF_11-10-208	188	1	0	0	0	0	0	0	0	0	0	0	0	2	0	0	0	0	0	3	0	0	0	0	0	1	0	0	0	0	0	4	0	0	0	0	0	1	0	0	0	0	0	31	0	0	0	0	0
RF_11-10-234	180	2	0	0	0	0	0	1	0	0	0	0	0	3	0	0	0	0	0	2	0	0	0	0	0	0	0	0	0	0	0	3	0	0	0	0	0	3	0	0	0	0	0	33	0	0	0	0	0
RF_11-10-256	183	3	0	0	0	0	0	1	0	0	0	0	0	3	0	0	0	0	0	1	0	0	0	0	0	2	0	0	0	0	0	3	0	0	0	0	0	3	0	0	0	0	0	28	0	0	0	0	0
RF_11-10-278	180	3	0	0	0	0	0	0	0	0	0	0	0	4	0	0	0	0	0	0	0	0	0	0	0	0	0	0	0	0	0	3	0	0	0	0	0	2	0	0	0	0	0	28	0	0	0	0	0
RF_11-10-306	196	1	0	0	0	0	0	2	0	0	0	0	0	4	0	0	0	0	0	2	0	0	0	0	0	2	0	0	0	0	0	2	0	0	0	0	0	2	0	0	0	0	0	29	0	0	0	0	0
RF_11-10-356	167	1	0	0	0	0	0	2	0	0	0	0	0	3	0	0	0	0	0	1	0	0	0	0	0	0	0	0	0	0	0	2	0	0	0	0	0	3	0	0	0	0	0	29	0	0	0	0	0
RF_11-10-378	206	1	0	0	0	0	0	0	0	0	0	0	0	3	0	0	0	0	0	2	0	0	0	0	0	2	0	0	0	0	0	3	0	0	0	0	0	4	0	0	0	0	0	33	0	1	0	0	0
RF_11-6-107	206	1	0	0	0	0	0	1	0	0	0	0	0	3	0	0	0	0	0	1	0	0	0	0	0	3	0	0	0	0	0	3	0	0	0	0	0	4	0	0	0	0	0	33	0	0	0	0	0
RF_11-6-120	181	1	0	0	0	0	0	2	0	0	0	0	0	3	0	0	0	0	0	2	0	0	0	0	0	2	0	0	0	0	0	2	0	0	0	0	0	2	0	0	0	0	0	27	0	1	0	0	0
RF_11-6-87	180	1	0	0	0	0	0	0	0	0	0	0	0	3	0	0	0	0	0	1	0	0	0	0	0	1	0	0	0	0	0	5	0	0	0	0	0	2	0	0	0	0	0	27	0	0	0	0	0
RF_11-6-97	184	4	0	0	0	0	0	1	0	0	0	0	0	3	0	0	0	0	0	0	0	0	0	0	0	1	0	0	0	0	0	3	0	0	0	0	0	3	0	0	0	0	0	26	0	0	0	0	0
RF_11-8-145	168	1	0	0	0	0	0	1	0	0	0	0	0	2	0	0	0	0	0	1	0	0	0	0	0	1	0	0	0	0	0	5	0	0	0	0	0	2	0	0	0	0	0	30	0	0	1	0	0
RF_11-8-157	166	1	0	0	0	0	0	1	0	0	0	0	0	3	0	0	0	0	0	0	0	0	0	0	0	1	0	0	0	0	0	3	0	0	0	0	0	2	0	0	0	0	0	28	0	0	0	0	0
RF_11-8-169	134	3	0	0	0	0	0	0	0	0	0	0	0	2	0	0	0	0	0	0	0	0	0	0	0	0	0	0	0	0	0	2	0	0	0	0	0	2	0	0	0	0	0	25	0	0	0	0	0
RF_11-8-183	171	2	0	0	0	0	0	0	0	0	0	0	0	4	0	0	0	0	0	1	0	0	0	0	0	1	0	0	0	0	0	2	0	0	0	0	0	2	0	0	0	0	0	29	0	0	0	0	0
RF_11-8-197	163	1	0	0	0	0	0	1	0	0	0	0	0	2	0	0	0	0	0	2	0	0	0	0	0	1	0	0	0	0	0	4	0	0	0	0	0	2	0	0	0	0	0	24	0	0	0	0	0
RF_12-10-12	175	1	0	0	0	0	0	0	0	0	0	0	0	3	0	0	0	0	0	3	0	0	0	0	0	2	0	0	0	0	0	2	0	0	0	0	0	1	0	0	0	0	0	27	1	0	0	0	0
RF_12-10-4	160	2	0	0	0	0	0	0	0	0	0	0	0	2	0	0	0	0	0	1	0	0	0	0	0	0	0	0	0	0	0	3	0	0	0	0	0	3	0	0	0	0	0	27	0	0	0	0	0
RF_12-6-17	174	1	0	0	0	0	0	0	0	0	0	0	0	3	0	0	0	0	0	1	0	0	0	0	0	3	0	0	0	0	0	3	0	0	0	0	0	3	0	0	0	0	0	37	0	0	0	0	0
RF_12-6-25	187	1	0	0	0	0	0	1	0	0	0	0	0	3	0	0	0	0	0	1	0	0	0	0	0	1	0	0	0	0	0	3	0	0	0	0	0	1	0	0	0	0	0	34	0	0	0	0	0
RF_12-6-34	207	1	0	0	0	0	0	3	0	0	0	0	0	3	0	0	0	0	0	2	0	0	0	0	0	1	0	0	0	0	0	2	0	0	0	0	0	2	0	0	0	0	0	34	0	1	0	0	0
RF_12-6-40	170	1	0	0	0	0	0	1	0	0	0	0	0	3	0	0	0	0	0	3	0	0	0	0	0	1	0	0	0	0	0	5	0	0	0	0	0	2	0	0	0	0	0	25	0	0	0	0	0
RF_12-6-47	131	1	0	0	0	0	0	1	0	0	0	0	0	3	0	0	0	0	0	1	0	0	0	0	0	0	0	0	0	0	0	2	0	0	0	0	0	1	0	0	0	0	0	11	0	0	0	0	0
RF_12-6-57	165	2	0	0	0	0	0	0	0	0	0	0	0	2	0	0	0	0	0	1	0	0	0	0	0	1	0	0	0	0	0	3	0	0	0	0	0	3	0	0	0	0	0	32	0	0	0	0	0
RF_12-6-6	161	1	0	0	0	0	0	0	0	0	0	0	0	2	0	0	0	0	0	0	0	0	0	0	0	3	0	0	0	0	0	3	0	0	0	0	0	2	0	0	0	0	0	30	1	0	0	0	0
RF_12-6-65	175	2	0	0	0	0	0	3	0	0	0	0	0	3	0	0	0	0	0	1	0	0	0	0	0	0	0	0	0	0	0	2	0	0	0	0	0	2	0	0	0	0	0	25	0	0	0	0	0
RF_12-8-22	189	3	0	0	0	0	0	1	0	0	0	0	0	3	0	0	0	0	0	1	0	0	0	0	0	1	0	0	0	0	0	4	0	0	0	0	0	1	0	0	0	0	0	28	0	0	0	0	0
RF_12-8-28	179	2	0	0	0	0	0	1	0	0	0	0	0	3	0	0	0	0	0	3	0	0	0	0	0	1	0	0	0	0	0	3	0	0	0	0	0	3	0	0	0	0	0	25	0	0	0	0	0
RF_12-8-36	168	3	0	0	0	0	0	0	0	0	0	0	0	2	0	0	0	0	0	1	0	0	0	0	0	0	0	0	0	0	0	3	0	0	0	0	0	2	0	0	0	0	0	31	0	0	0	0	0
RF_12-8-43	178	3	0	0	0	0	0	1	0	0	0	0	0	2	0	0	0	0	0	0	0	0	0	0	0	0	0	0	0	0	0	2	0	0	0	0	0	5	0	0	0	0	0	33	0	0	0	0	0
RF_12-8-49	156	1	0	0	0	0	0	0	0	0	0	0	0	2	0	0	0	0	0	1	0	0	0	0	0	1	0	0	0	0	0	2	0	0	0	0	0	2	0	0	0	0	0	27	0	0	0	0	0
RF_12-8-6	184	1	0	0	0	0	0	1	0	0	0	0	0	3	0	0	0	0	0	2	0	0	0	0	0	0	0	0	0	0	0	3	0	0	0	0	0	3	0	0	0	0	0	30	0	0	0	0	0
RF_13-10-2	152	1	0	0	0	0	0	1	0	0	0	0	0	2	0	0	0	0	0	1	0	0	0	0	0	1	1	0	0	0	0	1	0	0	0	0	0	2	0	0	0	0	0	30	0	0	0	0	0
RF_13-10-7	158	2	0	0	0	0	0	1	0	0	0	0	0	4	0	0	0	0	0	1	0	0	0	0	0	1	0	0	0	0	0	2	0	0	0	0	0	2	0	0	0	0	0	26	0	0	1	0	0
RF_13-6-13	176	2	0	0	0	0	0	0	0	0	0	0	0	3	0	0	0	0	0	1	0	0	0	0	0	0	0	0	0	0	0	3	0	0	0	0	0	2	0	0	0	0	0	27	0	0	0	0	0
RF_13-6-16	145	2	0	0	0	0	0	0	0	0	0	0	0	2	0	0	0	0	0	0	0	0	0	0	0	1	0	0	0	0	0	3	0	0	0	0	0	1	0	0	0	0	0	26	0	0	1	0	0
RF_13-6-19	185	2	0	0	0	0	0	1	0	0	0	0	0	3	0	0	0	0	0	1	0	0	0	0	0	2	0	0	0	0	0	5	0	0	0	0	0	2	0	0	0	0	0	26	0	0	0	0	0
RF_13-6-26	164	1	0	0	0	0	0	1	0	0	0	0	0	3	0	0	0	0	0	1	0	0	0	0	0	1	0	0	0	0	0	3	0	0	0	0	0	1	0	0	0	0	0	26	0	0	0	0	0
RF_13-6-3	177	1	0	0	0	0	0	0	0	0	0	0	0	3	0	0	0	0	0	2	0	0	0	0	0	3	0	0	0	0	0	2	0	0	0	0	0	1	0	0	0	0	0	35	0	0	0	0	0
RF_13-6-33	172	1	0	0	0	0	0	0	0	0	0	0	0	3	0	0	0	0	0	1	0	0	0	0	0	1	0	0	0	0	0	2	0	0	0	0	0	2	0	0	0	0	0	26	0	0	0	0	0
RF_13-6-40	169	2	0	0	0	0	0	1	0	0	0	0	0	1	0	0	0	0	0	2	0	0	0	0	0	2	0	0	0	0	0	2	0	0	0	0	0	3	0	0	0	0	0	30	0	0	0	0	0
RF_13-6-43	174	2	0	0	0	0	0	2	0	0	0	0	0	3	0	0	0	0	0	1	0	0	0	0	0	0	0	0	0	0	0	3	0	0	0	0	0	2	0	0	0	0	0	28	0	0	0	0	0
RF_13-6-46	165	1	0	0	0	0	0	1	0	0	0	0	0	2	0	0	0	0	0	1	0	0	0	0	0	1	0	0	0	0	0	2	0	0	0	0	0	1	0	0	0	0	0	27	0	0	0	0	0
RF_13-6-7	184	2	0	0	0	0	0	1	0	0	0	0	0	3	0	0	0	0	0	3	0	0	0	0	0	2	0	0	0	0	0	3	0	0	0	0	0	1	0	0	0	0	0	29	1	0	0	0	0
RF_13-8-12	163	2	0	0	0	0	0	1	0	0	0	0	0	4	0	0	0	0	0	0	0	0	0	0	0	0	0	0	0	0	0	3	0	0	0	0	0	1	0	0	0	0	0	25	0	0	0	0	0
RF_13-8-18	184	2	0	0	0	0	0	0	0	0	0	0	0	2	0	0	0	0	0	1	0	0	0	0	0	1	0	0	0	0	0	3	0	0	0	0	0	3	0	0	0	0	0	28	0	0	0	0	0
RF_13-8-22	176	1	0	0	0	0	0	0	0	0	0	0	0	3	0	0	0	0	0	1	0	0	0	0	0	0	0	0	0	0	0	2	0	0	0	0	0	2	0	0	0	0	0	24	0	0	0	0	0
RF_13-8-8	146	1	0	0	0	0	0	0	0	0	0	0	0	2	0	0	0	0	0	0	0	0	0	0	0	1	0	0	0	0	0	2	0	0	0	0	0	1	0	0	0	0	0	25	0	0	0	0	0
RF_14-10-14	182	2	0	0	0	0	0	0	0	0	0	0	0	3	0	0	0	0	0	3	0	0	0	0	0	1	0	0	0	0	0	4	0	0	0	0	0	2	0	0	0	0	0	32	0	0	0	0	0
RF_14-10-18	163	2	0	0	0	0	0	0	0	0	0	0	0	1	0	0	0	0	0	3	0	0	0	0	0	1	0	0	0	0	0	3	0	0	0	0	0	4	0	0	0	0	0	29	0	0	0	0	0
RF_14-10-22	180	2	0	0	0	0	0	1	0	0	0	0	0	3	0	0	0	0	0	1	0	0	0	0	0	1	0	0	0	0	0	2	0	0	0	0	0	2	0	0	0	0	0	32	0	1	0	0	0
RF_14-10-27	190	1	0	0	0	0	0	2	0	0	0	0	0	3	0	0	0	0	0	3	0	0	0	0	0	3	0	0	0	0	0	3	0	0	0	0	0	3	0	0	0	0	0	31	0	0	0	0	0
RF_14-10-3	164	2	0	0	0	0	0	1	0	0	0	0	0	3	0	0	0	0	0	0	0	0	0	0	0	1	0	0	0	0	0	3	0	0	0	0	0	1	0	0	0	0	0	29	0	0	0	0	0
RF_14-10-32	187	1	0	0	0	0	0	1	0	0	0	0	0	3	0	0	0	0	0	1	0	0	0	0	0	1	0	0	0	0	0	2	0	0	0	0	0	5	0	0	0	0	0	25	0	0	1	0	0
RF_14-10-48	183	1	0	0	0	0	0	1	0	0	0	0	0	3	0	0	0	0	0	2	0	0	0	0	0	1	0	0	0	0	0	3	0	0	0	0	0	3	0	0	0	0	0	33	0	0	0	0	0
RF_14-10-7	208	1	0	0	0	0	0	1	0	0	0	0	0	3	0	0	0	0	0	1	0	0	0	0	0	0	0	0	0	0	0	2	0	0	0	0	0	3	0	0	0	0	0	38	0	0	0	0	0
RF_14-6-25	206	1	0	0	0	0	0	1	0	0	0	0	0	3	0	0	0	0	0	2	0	0	0	0	0	1	0	0	0	0	0	2	0	0	0	0	0	2	0	0	0	0	0	27	0	0	0	0	0
RF_14-6-36	168	1	0	0	0	0	0	0	0	0	0	0	0	2	0	0	0	0	0	1	0	0	0	0	0	0	0	0	0	0	0	4	0	0	0	0	0	1	0	0	0	0	0	31	0	0	0	0	0
RF_14-6-44	178	2	0	0	0	0	0	0	0	0	0	0	0	3	0	0	0	0	0	3	0	0	0	0	0	1	0	0	0	0	0	2	0	0	0	0	0	2	0	0	0	0	0	32	0	0	0	0	0
RF_14-6-51	167	1	0	0	0	0	0	2	0	0	0	0	0	4	0	0	0	0	0	1	0	0	0	0	0	1	0	0	0	0	0	3	0	0	0	0	0	3	0	0	0	0	0	25	0	0	0	0	0
RF_14-6-8	168	1	0	0	0	0	0	0	0	0	0	0	0	3	0	0	0	0	0	0	0	0	0	0	0	0	0	0	0	0	0	2	0	0	0	0	0	2	0	0	0	0	0	31	0	0	0	0	0
RF_14-8-15	146	1	0	0	0	0	0	1	0	0	0	0	0	2	0	0	0	0	0	1	0	0	0	0	0	1	0	0	0	0	0	2	0	0	0	0	0	1	0	0	0	0	0	25	0	0	0	0	0
RF_14-8-2	147	1	0	0	0	0	0	0	0	0	0	0	0	2	0	0	0	0	0	0	0	0	0	0	0	1	0	0	0	0	0	2	0	0	0	0	0	3	0	0	0	0	0	25	0	0	0	0	0
RF_14-8-20	184	1	0	0	0	0	0	2	0	0	0	0	0	3	0	0	0	0	0	0	0	0	0	0	0	2	0	0	0	0	0	2	0	0	0	0	0	1	0	0	0	0	0	33	0	0	0	0	0
RF_9-10-33	190	1	0	0	0	0	0	3	0	0	0	0	0	3	0	0	0	0	0	1	0	0	0	0	0	4	0	0	0	0	0	2	0	0	0	0	0	3	0	0	0	0	0	34	0	0	0	0	0
RF_9-10-34	145	1	0	0	0	0	0	0	0	0	0	0	0	3	0	0	0	0	0	1	0	0	0	0	0	0	0	0	0	0	0	2	0	0	0	0	0	2	0	0	0	0	0	25	0	0	0	0	0
RF_9-10-35	174	2	0	0	0	0	0	0	0	0	0	0	0	4	0	0	0	0	0	2	0	0	0	0	0	2	0	0	0	0	0	1	0	0	0	0	0	3	0	0	0	0	0	26	0	0	0	0	0
RF_9-10-36	178	1	0	0	0	0	0	1	0	0	0	0	0	2	0	0	0	0	0	1	0	0	0	0	0	2	0	0	0	0	0	3	0	0	0	0	0	3	0	0	0	0	0	36	0	0	0	0	0
RF_9-10-41	172	2	0	0	0	0	0	0	0	0	0	0	0	3	0	0	0	0	0	1	0	0	0	0	0	2	0	0	0	0	0	2	0	0	0	0	0	2	0	0	0	0	0	25	0	0	0	0	0
RF_9-10-42	157	2	0	0	0	0	0	0	0	0	0	0	0	2	0	0	0	0	0	1	0	0	0	0	0	2	0	0	0	0	0	2	0	0	0	0	0	1	0	0	0	0	0	26	0	0	0	0	0
RF_9-10-43	272	2	0	0	0	0	0	2	0	0	0	0	0	3	0	0	0	0	0	1	0	0	0	0	0	3	0	0	0	0	0	3	0	0	0	0	0	2	0	0	0	0	0	33	0	0	0	0	0
RF_9-10-44	207	1	0	0	0	0	0	1	0	0	0	0	0	3	0	0	0	0	0	1	0	0	0	0	0	0	0	0	0	0	0	1	0	0	0	0	0	2	0	0	0	0	0	36	0	1	0	0	0
RF_9-10-46	169	1	0	0	0	0	0	1	0	0	0	0	0	2	0	0	0	0	0	1	0	0	0	0	0	1	0	0	0	0	0	3	0	0	0	0	0	3	0	0	0	0	0	29	0	0	0	0	0
RF_9-10-47	155	1	0	0	0	0	0	1	0	0	0	0	0	2	0	0	0	0	0	2	0	0	0	0	0	0	0	0	0	0	0	3	0	0	0	0	0	1	0	0	0	0	0	23	0	0	0	0	0
RF_9-10-52	192	1	0	0	0	0	0	1	0	0	0	0	0	4	0	0	0	0	0	2	0	0	0	0	0	0	0	0	0	0	0	2	0	0	0	0	0	2	0	0	0	0	0	30	0	0	0	0	0
RF_9-10-53	170	2	0	0	0	0	0	0	0	0	0	0	0	3	0	0	0	0	0	2	0	0	0	0	0	1	0	0	0	0	0	2	0	0	0	0	0	3	0	0	0	0	0	29	0	0	0	0	0
RF_9-10-54	176	2	0	0	0	0	0	1	0	0	0	0	0	3	0	0	0	0	0	1	0	0	0	0	0	1	0	0	0	0	0	2	0	0	0	0	0	3	0	0	0	0	0	29	0	0	0	0	0
RF_9-10-55	171	1	0	0	0	0	0	0	0	0	0	0	0	3	0	0	0	0	0	2	0	0	0	0	0	1	0	0	0	0	0	3	0	0	0	0	0	1	0	0	0	0	0	32	0	0	0	0	0
RF_9-10-56	176	4	0	0	0	0	0	3	0	0	0	0	0	2	0	0	0	0	0	1	0	0	0	0	0	1	0	0	0	0	0	3	0	0	0	0	0	2	0	0	0	0	0	25	0	0	0	0	0
RF_9-10-57	181	1	0	0	0	0	0	0	0	0	0	0	0	3	0	0	0	0	0	1	0	0	0	0	0	1	0	0	0	0	0	2	0	0	0	0	0	2	0	0	0	0	0	29	0	1	0	0	0
RF_9-10-60	165	2	0	0	0	0	0	2	0	0	0	0	0	2	0	0	0	0	0	1	0	0	0	0	0	1	0	0	0	0	0	2	0	0	0	0	0	1	0	0	0	0	0	32	0	0	0	0	0
RF_9-6-12	159	1	0	0	0	0	0	0	0	0	0	0	0	2	0	0	0	0	0	1	0	0	0	0	0	0	0	0	0	0	0	2	0	0	0	0	0	1	0	0	0	0	0	31	0	0	0	0	0
RF_9-6-13	164	1	0	0	0	0	0	1	0	0	0	0	0	4	0	0	0	0	0	1	0	0	0	0	0	1	0	0	0	0	0	3	0	0	0	0	0	3	0	0	0	0	0	26	0	0	0	0	0
RF_9-6-15	156	2	0	0	0	0	0	0	0	0	0	0	0	2	0	0	0	0	0	1	0	0	0	0	0	2	0	0	0	0	0	1	0	0	0	0	0	2	0	0	0	0	0	26	0	0	0	0	0
RF_9-6-17	224	2	0	0	0	0	0	1	0	0	0	0	0	2	0	0	0	0	0	2	0	0	0	0	0	1	0	0	0	0	0	3	0	0	0	0	0	4	0	0	0	0	0	41	0	0	0	0	0
RF_9-6-18	172	1	0	0	0	0	0	0	0	0	0	0	0	4	0	0	0	0	0	1	0	0	0	0	0	1	0	0	0	0	0	4	0	0	0	0	0	2	0	0	0	0	0	29	0	0	0	0	0
RF_9-8-20	149	1	0	0	0	0	0	1	0	0	0	0	0	2	0	0	0	0	0	0	0	0	0	0	0	0	0	0	0	0	0	3	0	0	0	0	0	3	0	0	0	0	0	27	0	0	0	0	0
RF_9-8-21	199	1	0	0	0	0	0	1	0	0	0	0	0	3	0	0	0	0	0	1	0	0	0	0	0	1	0	0	0	0	0	4	0	0	0	0	0	1	0	0	0	0	0	31	0	1	0	0	0
RF_9-8-23	174	2	0	0	0	0	0	0	0	0	0	0	0	4	0	0	0	0	0	0	0	0	0	0	0	1	0	0	0	0	0	2	0	0	0	0	0	2	0	0	0	0	0	30	0	0	0	0	0
RF27A2M14n	174	1	0	0	0	0	0	1	0	0	0	0	0	3	0	0	0	0	0	1	0	0	0	0	0	1	0	0	0	0	0	2	0	0	0	0	0	3	0	0	0	0	0	28	0	0	0	0	0
RF27B2M9	174	2	0	0	0	0	0	0	0	0	0	0	0	3	0	0	0	0	0	0	0	0	0	0	0	1	0	0	0	0	0	5	0	0	0	0	0	2	0	0	0	0	0	27	0	0	0	0	0
RF27C1M27	167	2	0	0	0	0	0	1	0	0	0	0	0	3	0	0	0	0	0	0	0	0	0	0	0	1	0	0	0	0	0	2	0	0	0	0	0	3	0	0	0	0	0	23	0	0	0	0	0
RF27D1M13	175	1	0	0	0	0	0	1	0	0	0	0	0	2	0	0	0	0	0	3	0	0	0	0	0	1	0	0	0	0	0	2	0	0	0	0	0	4	0	0	0	0	0	31	0	0	0	0	0
RF27F2M13n	156	3	0	0	0	0	0	1	0	0	0	0	0	2	0	0	0	0	0	1	0	0	0	0	0	1	0	0	0	0	0	4	0	0	0	0	0	2	0	0	0	0	0	24	0	0	0	0	0
RF27G2M23	152	2	0	0	0	0	0	1	0	0	0	0	0	1	0	0	0	0	0	1	0	0	0	0	0	2	0	0	0	0	0	3	0	0	0	0	0	3	0	0	0	0	0	28	0	0	0	0	0
RF27H2M25n	179	1	0	0	0	0	0	1	0	0	0	0	0	3	0	0	0	0	0	1	0	0	0	0	0	1	0	0	0	0	0	2	0	0	0	0	0	3	0	0	0	0	0	27	0	0	0	0	0
RF27I2M12	158	1	0	0	0	0	0	0	0	0	0	0	0	2	0	0	0	0	0	0	0	0	0	0	0	1	0	0	0	0	0	2	0	0	0	0	0	2	0	0	0	0	0	29	0	0	0	0	0
RF27J1M29	162	2	0	0	0	0	0	0	0	0	0	0	0	3	0	0	0	0	0	0	0	0	0	0	0	1	0	0	0	0	0	2	0	0	0	0	0	4	0	0	0	0	0	32	0	0	0	0	0
RF27K1M20	175	2	0	0	0	0	0	1	0	0	0	0	0	3	0	0	0	0	0	2	0	0	0	0	0	2	0	0	0	0	0	3	0	0	0	0	0	4	0	0	0	0	0	31	0	0	0	0	0
RF27L2M29n	161	1	0	0	0	0	0	0	0	0	0	0	0	2	0	0	0	0	0	2	0	0	0	0	0	2	0	0	0	0	0	3	0	0	0	0	0	3	0	0	0	0	0	28	0	0	0	0	0
RF28A1M24n	171	1	0	0	0	0	0	0	0	0	0	0	0	3	0	0	0	0	0	1	0	0	0	0	0	1	0	0	0	0	0	3	0	0	0	0	0	1	0	0	0	0	0	31	0	0	0	0	0
RF28B1M14	176	1	0	0	0	0	0	0	0	0	0	0	0	4	0	0	0	0	0	1	0	0	0	0	0	0	0	0	0	0	0	1	0	0	0	0	0	3	0	0	0	0	0	32	0	0	0	0	0
RF28C1M20n	171	1	0	0	0	0	0	0	0	0	0	0	0	2	0	0	0	0	0	0	0	0	0	0	0	1	0	0	0	0	0	3	0	0	0	0	0	0	0	0	0	0	0	28	0	0	0	0	0
RF28D2M1	165	2	0	0	0	0	0	0	0	0	0	0	0	3	0	0	0	0	0	2	0	0	0	0	0	3	0	0	0	0	0	6	0	0	0	0	0	3	0	0	0	0	0	28	0	0	0	0	0
RF28E1M25	176	1	0	0	0	0	0	1	0	0	0	0	0	2	0	0	0	0	0	2	0	0	0	0	0	1	0	0	0	0	0	4	0	0	0	0	0	3	0	0	0	0	0	30	0	0	0	0	0
RF28F1M56	182	1	0	0	0	0	0	0	0	0	0	0	0	3	0	0	0	0	0	2	0	0	0	0	0	2	0	0	0	0	0	3	0	0	0	0	0	3	0	0	0	0	0	30	0	0	0	0	0
RF28G2M4	156	2	0	0	0	0	0	0	0	0	0	0	0	3	0	0	0	0	0	0	0	0	0	0	0	1	0	0	0	0	0	2	0	0	0	0	0	4	0	0	0	0	0	28	0	0	0	0	0
RF28H1M31	178	2	0	0	0	0	0	1	0	0	0	0	0	3	0	0	0	0	0	1	0	0	0	0	0	1	0	0	0	0	0	2	0	0	0	0	0	3	0	0	0	0	0	34	0	0	0	0	0
RF28I2M3	170	1	0	0	0	0	0	0	0	0	0	0	0	3	0	0	0	0	0	2	0	0	0	0	0	2	0	0	0	0	0	2	0	0	0	0	0	2	0	0	0	0	0	32	0	0	0	0	0
RF28J1M18	184	1	0	0	0	0	0	0	0	0	0	0	0	4	0	0	0	0	0	2	0	0	0	0	0	2	0	0	0	0	0	3	0	0	0	0	0	2	0	0	0	0	0	28	0	1	0	0	0
RF28K2M21	166	1	0	0	0	0	0	0	0	0	0	0	0	2	0	0	0	0	0	0	0	0	0	0	0	1	0	0	0	0	0	2	0	0	0	0	0	4	0	0	0	0	0	28	0	0	0	0	0
RF28L2M13	165	2	0	0	0	0	0	0	0	0	0	0	0	3	0	0	0	0	0	2	0	0	0	0	0	4	0	0	0	0	0	2	0	0	0	0	0	5	0	0	0	0	0	29	0	0	0	0	0
Data Set	20668	181	0	0	0	0	0	79	0	0	0	0	0	327	0	0	0	0	0	142	0	0	0	0	0	135	1	0	0	0	0	318	0	0	0	0	0	277	0	0	0	0	0	3432	3	8	4	0	0
[truncated: 35 more columns]

## Sheet: AA_SNVs
Sample	C>A	C>G	C>T	T>A	T>C	T>G	Total_SNVs
MT-ySR127-1	9	9	40	11	32	14	115
MT-ySR127-10	6	3	9	6	11	5	40
MT-ySR127-11	5	5	16	2	16	6	50
MT-ySR127-13	9	4	26	6	16	8	69
MT-ySR127-14	4	8	38	11	39	13	113
MT-ySR127-16	4	6	29	7	19	9	74
MT-ySR127-18	2	3	6	3	12	3	29
MT-ySR127-19	7	8	28	10	16	9	78
MT-ySR127-2	11	12	41	10	38	14	126
MT-ySR127-20	6	7	27	8	23	11	82
MT-ySR127-22	12	6	20	6	19	7	70
MT-ySR127-25	6	5	23	6	24	11	75
MT-ySR127-26	5	5	16	4	15	6	51
MT-ySR127-28	7	6	30	9	29	9	90
MT-ySR127-3	16	14	55	17	41	19	162
MT-ySR127-38	7	2	17	4	13	9	52
MT-ySR127-9	17	11	51	9	44	18	150
Data Set	133	114	472	129	407	171	1426

## Sheet: AA_indels
Sample	Total_Indels	C_deletion_1	C_deletion_2	C_deletion_3	C_deletion_4	C_deletion_5	C_deletion_6+	T_deletion_1	T_deletion_2	T_deletion_3	T_deletion_4	T_deletion_5	T_deletion_6+	C_insertion_0	C_insertion_1	C_insertion_2	C_insertion_3	C_insertion_4	C_insertion_5+	T_insertion_0	T_insertion_1	T_insertion_2	T_insertion_3	T_insertion_4	T_insertion_5+	2bp_deletion_1	2bp_deletion_2	2bp_deletion_3	2bp_deletion_4	2bp_deletion_5	2bp_deletion_6+	3bp_deletion_1	3bp_deletion_2	3bp_deletion_3	3bp_deletion_4	3bp_deletion_5	3bp_deletion_6+	4bp_deletion_1	4bp_deletion_2	4bp_deletion_3	4bp_deletion_4	4bp_deletion_5	4bp_deletion_6+	5+bp_deletion_1	5+bp_deletion_2	5+bp_deletion_3	5+bp_deletion_4	5+bp_deletion_5	5+bp_deletion_6+
MT-ySR127-10	43	0	0	0	0	0	0	0	0	0	0	0	0	0	0	0	0	0	0	0	0	0	0	0	0	0	0	0	0	0	0	1	0	0	0	0	0	0	0	0	0	0	0	8	0	0	0	0	0
MT-ySR127-11	32	0	0	0	0	0	0	0	0	0	0	0	0	0	0	0	0	0	0	0	0	0	0	0	0	0	0	0	0	0	0	0	0	0	0	0	0	0	0	0	0	0	0	7	0	0	0	0	0
MT-ySR127-13	58	0	0	0	0	0	0	0	0	0	0	0	0	0	0	0	0	0	0	0	0	0	0	0	0	0	0	0	0	0	0	1	0	0	0	0	0	0	0	0	0	0	0	12	0	0	0	0	0
MT-ySR127-14	80	0	0	0	0	0	0	0	0	0	0	0	0	2	0	0	0	0	0	1	0	0	0	0	0	0	0	0	0	0	0	1	0	0	0	0	0	0	0	0	0	0	0	21	0	0	0	0	0
MT-ySR127-16	64	2	0	0	0	0	0	0	0	0	0	0	0	0	0	0	0	0	0	0	0	0	0	0	0	0	0	0	0	0	0	1	0	0	0	0	0	0	0	0	0	0	0	16	0	0	0	0	0
MT-ySR127-18	6	0	0	0	0	0	0	0	0	0	0	0	0	0	0	0	0	0	0	0	0	0	0	0	0	0	0	0	0	0	0	0	0	0	0	0	0	0	0	0	0	0	0	1	0	0	0	0	0
MT-ySR127-19	66	0	0	0	0	0	0	0	0	0	0	0	0	1	0	0	0	0	0	0	0	0	0	0	0	0	0	0	0	0	0	0	0	0	0	0	0	0	0	0	0	0	0	13	0	0	0	0	0
MT-ySR127-1	61	0	0	0	0	0	0	0	0	0	0	0	0	1	0	0	0	0	0	0	0	0	0	0	0	0	0	0	0	0	0	1	0	0	0	0	0	0	0	0	0	0	0	11	0	0	0	0	0
MT-ySR127-20	73	0	0	0	0	0	0	0	0	0	0	0	0	0	0	0	0	0	0	2	0	0	0	0	0	0	0	0	0	0	0	1	0	0	0	0	0	0	0	0	0	0	0	20	0	0	0	0	0
MT-ySR127-22	51	0	0	0	0	0	0	0	0	0	0	0	0	0	0	0	0	0	0	0	0	0	0	0	0	1	0	0	0	0	0	0	0	0	0	0	0	0	0	0	0	0	0	14	0	0	0	0	0
MT-ySR127-25	68	1	0	0	0	0	0	0	0	0	0	0	0	2	0	0	0	0	0	0	0	0	0	0	0	0	0	0	0	0	0	0	0	0	0	0	0	0	0	0	0	0	0	10	0	0	0	0	0
MT-ySR127-26	47	0	0	0	0	0	0	0	0	0	0	0	0	0	0	0	0	0	0	0	0	0	0	0	0	0	0	0	0	0	0	0	0	0	0	0	0	0	0	0	0	0	0	10	0	0	0	0	0
MT-ySR127-28	64	0	0	0	0	0	0	0	0	0	0	0	0	1	0	0	0	0	0	0	0	0	0	0	0	0	0	0	0	0	0	0	0	0	0	0	0	0	0	0	0	0	0	16	0	0	0	0	0
MT-ySR127-2	76	0	0	0	0	0	0	0	0	0	0	0	0	0	0	0	0	0	0	0	0	0	0	0	0	0	0	0	0	0	0	1	0	0	0	0	0	0	0	0	0	0	0	18	0	0	0	0	0
MT-ySR127-38	30	0	0	0	0	0	0	0	0	0	0	0	0	0	0	0	0	0	0	0	0	0	0	0	0	0	0	0	0	0	0	1	0	0	0	0	0	0	0	0	0	0	0	3	0	0	0	0	0
MT-ySR127-3	79	0	0	0	0	0	0	0	0	0	0	0	0	2	0	0	0	0	0	0	0	0	0	0	0	0	0	0	0	0	0	1	0	0	0	0	0	0	0	0	0	0	0	18	0	0	0	0	0
MT-ySR127-9	78	0	0	0	0	0	0	0	0	0	0	0	0	2	0	0	0	0	0	0	0	0	0	0	0	0	0	0	0	0	0	1	0	0	0	0	0	0	0	0	0	0	0	13	0	0	0	0	0
Data Set	976	3	0	0	0	0	0	0	0	0	0	0	0	11	0	0	0	0	0	3	0	0	0	0	0	1	0	0	0	0	0	10	0	0	0	0	0	0	0	0	0	0	0	211	0	0	0	0	0
[truncated: 35 more columns]
