# Supplementary material for: Analyses of mutational patterns induced by formaldehyde and acetaldehyde reveal similarity to a common mutational signature
Source: G3 (Bethesda). 2022 Sep 8;12(11):jkac238. doi: 10.1093/g3journal/jkac238 (PMC9635668; doi:10.1093/g3journal/jkac238)
Supplement: jkac238_Supplemental_Table_3 [file jkac238_supplemental_table_3.xlsx]

## Sheet: control
Chromosome	Position	Distance from R telomere	Reference Allele	Variant Allele
chrI	1008	223146	A	G
chrI	1013	223141	T	C
chrI	1101	223053	G	A
chrI	1113	223041	G	A
chrI	1114	223040	T	A
chrI	1179	222975	T	C
chrI	1193	222961	T	A
chrI	1197	222957	T	G
chrI	1303	222851	T	G
chrI	1379	222775	T	C
chrI	1382	222772	G	A
chrI	1483	222671	C	A
chrI	1877	222277	T	C
chrI	6006	218148	T	A
chrI	6736	217418	CAAAAAAAAAAAAAAAAAAA	CAAAAAAAAAAAAAAAAAAAAA
chrI	12202	211952	G	C
chrI	12256	211898	ACTGTGGTTTG	ACTGTGGTTTGTTTTGTTGTTTCTGTGGTTTG
chrI	13194	210960	T	G
chrI	13244	210910	G	A
chrI	13246	210908	C	G
chrI	13290	210864	G	A,T
chrI	13293	210861	A	G
chrI	13299	210855	A	G
chrI	13302	210852	A	G
chrI	13385	210769	G	GAC
chrI	13413	210741	G	A
chrI	13420	210734	A	G
chrI	13442	210712	A	C
chrI	13798	210356	A	T
chrI	13807	210347	T	G
chrI	13830	210324	T	C
chrI	13848	210306	A	G
chrI	13872	210282	C	T
chrI	13942	210212	A	G
chrI	13965	210189	G	A
chrI	14002	210152	G	A
chrI	14012	210142	T	C
chrI	14050	210104	T	C
chrI	14062	210092	T	C
chrI	14100	210054	G	A
chrI	14195	209959	A	T
chrI	14221	209933	C	T
chrI	14312	209842	C	G
chrI	14314	209840	C	T
chrI	14343	209811	A	G
chrI	14385	209769	T	C
chrI	14395	209759	A	C
chrI	14405	209749	G	A
chrI	14420	209734	C	A
chrI	14478	209676	A	G
chrI	14634	209520	C	T
chrI	14655	209499	CAAAAAAAAA	CAAAAAAA
chrI	14667	209487	T	C
chrI	14723	209431	T	C
chrI	14758	209396	G	C
chrI	14765	209389	A	G
chrI	14877	209277	ATTTTTT	ATTTTT
chrI	14888	209266	C	T
chrI	15045	209109	T	C
chrI	15054	209100	G	A
chrI	15098	209056	A	C
chrI	15250	208904	C	T
chrI	15426	208728	G	A
chrI	15475	208679	T	C
chrI	15477	208677	C	A
chrI	15502	208652	T	A
chrI	15504	208650	A	T
chrI	15592	208562	G	C
chrI	15673	208481	A	G
chrI	15730	208424	C	T
chrI	15772	208382	C	T
chrI	15871	208283	T	A
chrI	15921	208233	C	T
chrI	16006	208148	TGTTGTTTGAATGCAGCCAATTTTTATAGG	TG
chrI	16046	208108	T	C
chrI	16098	208056	A	T
chrI	16196	207958	A	G
chrI	16264	207890	A	T
chrI	16448	207706	T	A
chrI	16480	207674	A	G
chrI	16527	207627	C	T
chrI	16552	207602	A	C
chrI	16580	207574	A	G
chrI	16605	207549	G	A
chrI	17012	207142	G	A
chrI	17015	207139	T	A
chrI	17023	207131	C	T
chrI	17032	207122	T	C
chrI	17048	207106	T	C
chrI	17092	207062	A	G
chrI	17163	206991	G	A
chrI	17188	206966	T	C
chrI	17213	206941	A	G
chrI	17214	206940	T	C
chrI	17220	206934	T	C
chrI	17265	206889	T	C
chrI	17289	206865	TAACA	T
chrI	17290	206864	AACACACACACAC	AACACACAC
chrI	17325	206829	C	A
chrI	17347	206807	T	A
chrI	17350	206804	T	G
chrI	17493	206661	A	T
chrI	17708	206446	A	G
chrI	17739	206415	C	T
chrI	18005	206149	T	C
chrI	18058	206096	A	G
chrI	18207	205947	TCCCCCC	TCCC
chrI	18264	205890	A	G
chrI	18377	205777	C	T
chrI	18413	205741	G	C
chrI	18425	205729	C	T
chrI	18457	205697	C	T
chrI	18498	205656	A	G
chrI	18505	205649	A	T
chrI	18517	205637	T	A
chrI	18553	205601	C	T
chrI	18562	205592	A	G
chrI	18568	205586	C	T
chrI	18574	205580	T	G
chrI	18677	205477	C	T
chrI	18724	205430	A	G
chrI	19354	204800	A	G
chrI	19423	204731	G	A
chrI	19436	204718	T	C
chrI	19520	204634	G	A
chrI	19812	204342	A	G
chrI	19969	204185	G	C
chrI	19974	204180	C	T
chrI	20120	204034	C	T
chrI	20155	203999	G	A
chrI	20275	203879	GTTTTTTT	GTTTTTT
chrI	20329	203825	CAAAA	CAAA
chrI	20925	203229	G	A
chrI	20977	203177	G	A
chrI	21019	203135	T	C
chrI	21060	203094	C	T
chrI	21147	203007	G	A
chrI	21280	202874	A	G
chrI	21348	202806	T	C
chrI	21462	202692	A	G
chrI	21487	202667	T	A
chrI	21543	202611	T	A
chrI	21574	202580	C	G
chrI	21575	202579	C	T
chrI	21595	202559	C	G
chrI	21598	202556	G	C
chrI	21831	202323	A	C
chrI	21855	202299	C	T
chrI	21856	202298	G	C
chrI	25538	198616	G	A
chrI	25544	198610	A	G
chrI	25562	198592	G	A
chrI	25582	198572	T	C
chrI	25601	198553	A	G
chrI	25655	198499	G	T
chrI	25656	198498	C	G
chrI	25658	198496	G	A
chrI	25660	198494	T	C
chrI	25661	198493	T	C
chrI	25663	198491	G	A
chrI	26071	198083	T	TGTAGTTATGATGGTG
chrI	26072	198082	ATAG	ATAGTTATGATGGTGTTAG
chrI	26072	198082	A	G
chrI	26075	198079	G	GTTATGATGGTGTTAC
chrI	26077	198077	T	TATGATGGTGTTAGCA
chrI	26533	197621	T	C
chrI	26536	197618	T	A
chrI	26539	197615	G	A
chrI	26542	197612	T	C
chrI	26548	197606	T	G
chrI	126323	97831	CTTTTTTTTTTTTTTT	CTTTTTTTTTTTTTTTTT
chrI	126325	97829	TT	TTGT
chrI	126326	97828	TT	TTGT
chrI	126327	97827	TT	TTGT
chrI	126328	97826	TT	TTGT
chrI	126330	97824	TT	TTAT
chrI	126331	97823	TT	TTGT
chrI	126332	97822	TT	TTCT
chrI	126333	97821	TT	TTGT
chrI	126335	97819	TT	TTAT
chrI	126337	97817	TT	TTGT
chrI	126338	97816	T	TTA
chrI	140473	83681	T	A
chrI	182273	41881	ATATAT	A
chrI	182312	41842	A	C
chrI	182315	41839	T	C
chrI	182402	41752	T	A
chrI	198049	26105	TAA	TAAGGTTTGAAAA
chrI	198051	26103	AA	AAGTTTGAAATA
chrI	198052	26102	A	AGTTTGAAAT
chrI	200128	24026	CACT	C
chrI	200134	24020	A	G
chrI	200155	23999	C	T
chrI	200161	23993	G	A
chrI	200176	23978	C	T
chrI	200179	23975	C	T,A
chrI	200185	23969	T	C
chrI	200198	23956	G	C
chrI	200199	23955	T	A
chrI	200209	23945	C	T
chrI	200216	23938	A	G
chrI	200229	23925	A	G
chrI	200398	23756	A	G
chrI	200888	23266	C	T
chrI	200894	23260	A	G
chrI	200900	23254	C	T
chrI	200903	23251	C	T
chrI	200904	23250	G	A
chrI	200909	23245	C	T
chrI	200912	23242	T	C
chrI	200922	23232	C	G
chrI	200923	23231	A	T
chrI	200933	23221	T	C
chrI	200940	23214	G	A
chrI	201283	22871	C	T
chrI	202330	21824	CTCT	CTCTGTCATTTCTTCTTCT
chrI	202331	21823	TCT	TCTGTCATTTCTTCTCCT
chrI	202332	21822	CT	CTGTCATTTCTTTTTTT
chrI	202333	21821	T	TGTCATTTCTTCTTCG
chrI	203380	20774	C	T
chrI	204241	19913	CAAAAAAAAAAA	CAAAAAAAAAAAAAAAAA
chrI	204244	19910	AAAAA	AAAAATAAAA
chrI	204246	19908	AAAAA	AAAAAGAAAA
chrI	204247	19907	AAAA	AAAAGGAAA
chrI	204248	19906	AAA	AAAGAGAA
chrI	204249	19905	AAAA	AAGAATAAA
chrI	204250	19904	A	AGAAAC
chrI	204534	19620	A	ATT
chrI	204536	19618	A	G
chrI	204612	19542	TG	TGG
chrI	204684	19470	T	C
chrI	204690	19464	C	T
chrI	204728	19426	T	C
chrI	204784	19370	A	G
chrI	204786	19368	T	G
chrI	204817	19337	C	T
chrI	204831	19323	G	A
chrI	204848	19306	G	T
chrI	204852	19302	A	G
chrI	204857	19297	A	G
chrI	204862	19292	G	T
chrI	204865	19289	A	T,C
chrI	204868	19286	A	G
chrI	204875	19279	G	T
chrI	204876	19278	C	T
chrI	204881	19273	C	T,G
chrI	204894	19260	C	T
chrI	204897	19257	A	G
chrI	204943	19211	T	C
chrI	204973	19181	A	G
chrI	204974	19180	A	G
chrI	204979	19175	TA	T
chrI	204983	19171	G	T
chrI	205367	18787	A	C
chrI	205370	18784	C	G
chrI	205950	18204	A	C
chrI	205951	18203	T	G
chrI	205956	18198	T	A
chrI	205958	18196	T	C
chrI	205972	18182	A	C
chrI	205975	18179	A	C
chrI	205980	18174	A	T
chrI	205984	18170	A	G
chrI	205987	18167	C	T
chrI	205992	18162	G	T
chrI	205995	18159	G	T
chrI	206005	18149	TCC	TC
chrI	206491	17663	C	T
chrI	206590	17564	C	T
chrI	206593	17561	T	C
chrI	206597	17557	A	G
chrI	206606	17548	A	G
chrI	207182	16972	TCC	TC
chrI	207184	16970	CTTTT	CTTT
chrI	207276	16878	A	G
chrI	207321	16833	T	G
chrI	207364	16790	T	C
chrI	207378	16776	A	C
chrI	208050	16104	G	A
chrI	208073	16081	T	TC
chrI	208102	16052	C	T
chrI	208311	15843	G	C
chrI	208774	15380	G	C
chrI	208790	15364	A	G
chrI	208849	15305	G	A
chrI	208875	15279	T	C
chrI	208925	15229	A	G
chrI	209114	15040	T	G
chrI	209126	15028	T	G
chrI	209128	15026	T	C
chrI	209461	14693	T	C
chrI	209470	14684	C	A
chrI	209474	14680	T	A
chrI	209859	14295	C	A
chrI	209862	14292	A	T
chrI	209886	14268	A	T
chrI	209943	14211	T	G
chrI	209973	14181	A	C
chrI	209999	14155	C	T
chrI	210004	14150	T	G
chrI	210022	14132	A	T
chrI	210030	14124	C	T
chrI	210044	14110	G	A
chrI	210102	14052	G	C
chrI	210847	13307	CAAAAAAAAA	CAAAAAAAAAA
chrI	210961	13193	TAAAAA	TAAAAAA
chrI	211015	13139	A	G
chrI	211052	13102	C	T
chrI	211347	12807	A	C
chrI	211363	12791	G	T
chrI	214242	9912	A	G
chrI	214288	9866	A	C
chrI	214538	9616	C	A
chrI	216834	7320	G	C
chrI	217915	6239	G	T
chrI	218072	6082	C	G
chrI	218538	5616	CTTTTCTTTTTTTTTTTTTTTTTTTTTTTTTTTTTTT	CTTTTTTTTTTTTTTTTTTT
chrI	218543	5611	CTTTTTTTTTTTTTTTTTTTTTTTTTTTTTTT	CTTTTTTTTTTTTTT
chrI	220723	3431	G	T
chrI	221407	2747	T	A
chrI	221410	2744	C	T
chrI	221709	2445	A	G
chrI	222281	1873	T	A
chrI	222324	1830	T	A
chrI	222346	1808	T	C
chrI	222427	1727	G	A
chrI	223308	846	C	T
chrI	223325	829	G	C
chrI	223479	675	C	G
chrI	223503	651	AAAG	AAAGAGAGTTTCCCAGGTCTGGAAG
chrI	223529	625	T	C
chrI	223725	429	CATA	C
chrI	223726	428	ATATTATTA	ATATTA
chrI	223731	423	ATT	A
chrI	223732	422	TTAC	T
chrI	223793	361	C	T
chrII	178	808417	ATACTACTAC	ATACTAC
chrII	401	808194	T	C
chrII	435	808160	C	T
chrII	1187	807408	C	T
chrII	1372	807223	G	C
chrII	1704	806891	C	T
chrII	1727	806868	C	T
chrII	1850	806745	G	A
chrII	1928	806667	G	T
chrII	1931	806664	T	G
chrII	6831	801764	T	C
chrII	6841	801754	T	A
chrII	7024	801571	G	A
chrII	7125	801470	C	G
chrII	7129	801466	A	C
chrII	7133	801462	T	G
chrII	7141	801454	A	G
chrII	7150	801445	G	C
chrII	7156	801439	A	G
chrII	7181	801414	G	A
chrII	7183	801412	T	C
chrII	7186	801409	G	A
chrII	7209	801386	A	G
chrII	7211	801384	C	T
chrII	7217	801378	C	A
chrII	7351	801244	A	G
chrII	7481	801114	T	C
chrII	7510	801085	A	T
chrII	9701	798894	G	C
chrII	11925	796670	C	G
chrII	11927	796668	G	T
chrII	12021	796574	C	T
chrII	30209	778386	T	C
chrII	30659	777936	T	C
chrII	30722	777873	G	A
chrII	30753	777842	G	A
chrII	31524	777071	T	C
chrII	34297	774298	G	A
chrII	35484	773111	C	T
chrII	60528	748067	C	T
chrII	71818	736777	CTTTTTTTTTTTT	CTTTTTTTTTTTTTTT
chrII	71819	736776	TTT	TTTCTT
chrII	71820	736775	TTT	TTTGTT
chrII	71821	736774	TTT	TTTATT
chrII	71822	736773	TTT	TTTCTT
chrII	71823	736772	TTT	TTTGTT
chrII	71824	736771	TTT	TTTCTT
chrII	71825	736770	TTT	TTTGTT
chrII	71826	736769	TTT	TTTCTT
chrII	71827	736768	TTT	TTTCTT
chrII	71828	736767	TTTG	TTTGTTG
chrII	71829	736766	TT	TTTCT
chrII	71830	736765	T	TTTG
chrII	72358	736237	GCAACAACAACAACAACAACAACAACAACAACAACAACAACAACAA	GCAACAACAACAACAACAACAACAACAACAACAACAACAACAA
chrII	72361	736234	ACAACA	ACAACAGCAACA
chrII	72362	736233	CAACAA	CAACAAAAACAA
chrII	72363	736232	AACA	AACAGCCACA
chrII	72364	736231	ACA	ACAGCA
chrII	72365	736230	CA	CAGCAAAA
chrII	72366	736229	A	AGCAACC
chrII	72367	736228	A	G
chrII	84391	724204	AACA	AACACA
chrII	84393	724202	CAAAAAAAAAAAAAAA	CAAAAAAAAAAAAAAAAA
chrII	84396	724199	AA	AACA
chrII	84401	724194	AA	AACA
chrII	84405	724190	AA	AACA
chrII	84407	724188	AA	AACA
chrII	84408	724187	A	AAC
chrII	122592	686003	T	TA
chrII	133015	675580	TGAAGAGGA	TGAAGAGGATGAAGACAATGGTGATGGAGAAGAGGA
chrII	133856	674739	TCACATATA	T
chrII	133857	674738	CACATATATA	CA
chrII	133859	674736	CATATATATATATATATATATATATA	CATATATATATATATATA
chrII	133869	674726	TATATATA	T
chrII	133871	674724	TATATATA	T
chrII	133872	674723	ATATATAT	A
chrII	133876	674719	A	ACT
chrII	133877	674718	TATATATAC	T
chrII	137636	670959	AAAATAAAATAAA	AAAA
chrII	137640	670955	TAAAATAAAAAAAA	TAAAA
chrII	137645	670950	TAAAAAAAAAAAAAAAAAAAAAAAAAAAAA	TAAAAAAAAAAAAAAAAAAAA,TAAAAAAAAAAAAAAAAAAAAAAAA
chrII	137665	670930	AAAAAAAAAAGAA	AAA
chrII	137666	670929	AAAAAAAAAGAA	AAA
chrII	137669	670926	AAAAAAGAAC	A
chrII	167964	640631	CAAAAAAAAAAAAAAAA	CAAAAAAAAAAAAAAAAAA
chrII	169883	638712	TTCAG	TTCAGAGGATACTCAG
chrII	169885	638710	CAG	CAGAGGATACTAAG
chrII	169886	638709	AG	AGAGGATACTACG
chrII	169887	638708	G	GAGGATCCTAAT
chrII	169945	638650	ACTGCAAAATTATTCTGGATTTGCAAAATTATTCTGGAT	ATTGCAAAATTATTCTGGAT
chrII	169946	638649	CTGCAAAATTATTCTGGATTTGCAAAATTATTCTGGATTTGCAAAA	CTGCAAAATTATTCTGGATTTGCAAAA
chrII	169968	638627	CAAAATTATTCTGGATTTG	C
chrII	169973	638622	TTATTCTGGATTTGCAAAAGT	TT
chrII	222260	586335	G	GC
chrII	259719	548876	C	T
chrII	264126	544469	G	A
chrII	264136	544459	T	G
chrII	264138	544457	G	A
chrII	265334	543261	G	T
chrII	415716	392879	CCTTTT	CCTTTTCTTTT
chrII	415717	392878	CTTTTTTTTTTTTTTTTT	CTTTTTTTTTTTTTTTTTTTTTT
chrII	415718	392877	TTTTT	TTTTTGTTTT
chrII	415719	392876	TTTTT	TTTTTGTTTT
chrII	415720	392875	TTTTT	TTTTTATTTT
chrII	415721	392874	TTTTT	TTTTTCTTTT
chrII	415722	392873	TTTTT	TTTTTGTTTT
chrII	415723	392872	TTTTT	TTTTTGTTTT
chrII	415724	392871	TTTTT	TTTTTATTTT
chrII	415725	392870	TTTTT	TTTTTGTTTT
chrII	415726	392869	TTTTT	TTTTTGTTTT
chrII	415727	392868	TTTTT	TTTTTGTTTT
chrII	415731	392864	TTTT	TTTTTCTTT
chrII	415732	392863	TTT	TTTTTGTT
chrII	415734	392861	TC	TTTTTGC
chrII	415735	392860	CTTTTT	CTTTTTTTTTT
chrII	420318	388277	CTGTAGTAGTAGT	CTGTAGTAGTAGTTGTAGTAGTAGT
chrII	420319	388276	TGTAGTAGTAGTAGTAGTAGTA	TGTAGTAGTAGTAGTAGTAGTAGTAGTAGTAGTA
chrII	420320	388275	GTAGTAGTAGTA	GTAGTAGTAGTAATAGTAGTAGTA
chrII	420321	388274	TAGTAGTAGTAG	TAGTAGTAGTAGGAGTAGTAGTAG
chrII	420322	388273	AGTAGTAGTAGT	AGTAGTAGTAGTCGTAGTAGTAGT
chrII	420323	388272	GTAGTAGTAGTA	GTAGTAGTAGTATTAGTAGTAGTA
chrII	420324	388271	TAGTAGTAGTAG	TAGTAGTAGTAGGAGTAGTAGTAG
chrII	420326	388269	GTAGTAGTAGTA	GTAGTAGTAGTATTAGTAGTAGTA
chrII	420327	388268	TAGTAGTAGTAG	TAGTAGTAGTAGGAGTAGTAGTAG
chrII	420328	388267	AGTAGTAGTAGT	AGTAGTAGTAGTGGTAGTAGTAGT
chrII	420329	388266	GTAGTAGTAGTATT	GTAGTAGTAGTATTAGTAGTAGTATT
chrII	420330	388265	TAGTAGTAGTA	TAGTAGTAGTAGCAGTAGTAGTA
chrII	420331	388264	AGT	AGTTGTAGTAGTCGT
chrII	420333	388262	TAGTAGTA	TAGTAGTAGTAGGAGTAGTA
chrII	420335	388260	GTAGTA	GTAGTAGTAGTATTAGTA
chrII	420336	388259	TAGTA	TAGTAGTAGTAGCAGTA
chrII	420337	388258	AGTA	AGTAGTAGTAGTGGTA
chrII	420338	388257	GTA	GTAGTAGTAGTATTA
chrII	420339	388256	TA	TAGTAGTAGTAGAA
chrII	420340	388255	A	AGTAGTAGTAGTC
chrII	536991	271604	GTCATCATCATCATCATCATCATCATCATCATCATCATCATCATCATCATCATCATCATCATCAT	GTCATCATCATCATCATCATCATCATCATCATCATCATCATCATCATCATCATCATCATCATCATCAT
chrII	624430	184165	GCATA	GCATACATA
chrII	624431	184164	CATATATATATATATAT	CATATATATATATATATATAT
chrII	624432	184163	ATAT	ATATTTAT
chrII	624433	184162	TATA	TATAAATA
chrII	624434	184161	ATAT	ATATGTAT
chrII	624436	184159	ATAT	ATATGTAT
chrII	624437	184158	TATA	TATACATA
chrII	624438	184157	ATAT	ATATCTAT
chrII	624439	184156	TATA	TATACATA
chrII	624440	184155	ATAT	ATATCTAT
chrII	624441	184154	TATA	TATAGATA
chrII	624442	184153	ATAT	ATATCTAT
chrII	624443	184152	TATA	TATAAATA
chrII	624444	184151	ATATTTAT	ATATTTATTTAT
chrII	624446	184149	AT	ATATTT
chrII	624447	184148	T	TATAG
chrII	695868	112727	G	GTATATATATATATATA
chrII	695869	112726	CATATATATATATATATATATA	CATATATATATATATATATATATATATATATATATATA
chrII	695870	112725	ATATATATATATATAT	ATATATATATATATATGTATATATATATATAT
chrII	695872	112723	ATATATATATATATAT	ATATATATATATATATCTATATATATATATAT
chrII	695876	112719	ATATATATATATATA	ATATATATATATATATCTATATATATATATA
chrII	695877	112718	TATATATATATATA	TATATATATATATATAGATATATATATATA
chrII	695879	112716	TATATATATATA	TATATATATATATATACATATATATATA
chrII	695880	112715	ATATATATATA	ATATATATATATATATTTATATATATA
chrII	695883	112712	TATATATA	TATATATATATATATACATATATA
chrII	695884	112711	ATATATA	ATATATATATATATATCTATATA
chrII	695886	112709	ATATA	ATATATATATATATATGTATA
chrII	695888	112707	ATA	ATATATATATATATATCTA
chrII	695889	112706	TA	TATATATATATATATAAA
chrII	695890	112705	A	ATATATATATATATAT
chrII	719194	89401	CAAAAAAAAAAAAAAA	CAAAAAAAAAAAAAAAA
chrII	757999	50596	GAACAAGATGAAGAAAATAAACAAGATGAA	GAACAAGATGAAGAAAATAAACAAGATGAAGAAAATAAACAAGATGAA
chrII	758013	50582	AAATAAACAAGATGAA	AAATAAACAAGATGAAGAGAATAAACAAGATGAA
chrII	758014	50581	AATAAACAAGATGAA	AATAAACAAGATGAAGAAGATAAACAAGATGAA
chrII	758016	50579	TAAACAAGATGAA	TAAACAAGATGAAGAAAAGAAACAAGATGAA
chrII	758017	50578	AAACAAGATGAA	AAACAAGATGAAGAAAATGAACAAGATGAA
chrII	758018	50577	AACAAGATGAA	AACAAGATGAAGAAAATACACAAGATGAA
chrII	758019	50576	ACAAGATGAA	ACAAGATGAAGAAAATAACCAAGATGAA
chrII	758021	50574	AAGATGAA	AAGATGAAGAAAATAAACCAGATGAA
chrII	758022	50573	AGATGAA	AGATGAAGAAAATAAACAGGATGAA
chrII	758023	50572	GATGAA	GATGAAGAAAATAAACAATATGAA
chrII	758024	50571	ATGAA	ATGAAGAAAATAAACAAGCTGAA
chrII	758028	50567	A	AGAAAATAAACAAGATGAG
chrII	803102	5493	G	A
chrII	804287	4308	TAAAA	TAAAAA
chrII	804397	4198	A	C
chrII	804773	3822	G	A
chrII	804775	3820	G	A
chrII	804777	3818	T	C
chrII	804786	3809	T	C
chrII	804822	3773	C	T
chrII	804962	3633	C	T
chrII	804967	3628	T	A
chrII	805305	3290	ATTTTTTTTTTTTTTTTTTT	ATTTTTTTTTTTTTTTT
chrII	805433	3162	T	C
chrII	805436	3159	G	T
chrII	805442	3153	G	C,T
chrII	805463	3132	T	C
chrII	805476	3119	A	G
chrII	805478	3117	T	A
chrII	805482	3113	T	G
chrII	805490	3105	C	T
chrII	805520	3075	G	C
chrII	805525	3070	T	C
chrII	805530	3065	A	T
chrII	805588	3007	T	C
chrII	805631	2964	A	G
chrII	805635	2960	A	C
chrII	805639	2956	A	C
chrII	805641	2954	T	A,C
chrII	805665	2930	A	G
chrII	805691	2904	A	T
chrII	805692	2903	G	T
chrII	805698	2897	A	T
chrII	805752	2843	C	T
chrII	805756	2839	A	G
chrII	805762	2833	A	G
chrII	805763	2832	G	A
chrII	805765	2830	A	T
chrII	805775	2820	G	A
chrII	805797	2798	G	A
chrII	805823	2772	G	A
chrII	805826	2769	A	G
chrII	805829	2766	G	C
chrII	805832	2763	A	G
chrII	805845	2750	C	T
chrII	805851	2744	T	G
chrII	805873	2722	T	C
chrII	805902	2693	G	A
chrII	805927	2668	G	A
chrII	805959	2636	C	T
chrII	805960	2635	C	T
chrII	805983	2612	C	T
chrII	808010	585	C	G
chrII	808052	543	A	C
chrII	808103	492	T	A
chrII	808115	480	A	G
chrII	808167	428	A	C
chrII	808168	427	T	G
chrII	808176	419	G	C
chrII	808191	404	G	A
chrII	808196	399	AAGTGGC	A
chrII	808310	285	G	C
chrII	808469	126	A	G
chrII	808492	103	G	A
chrII	808496	99	T	C
chrII	808497	98	G	A
chrII	808508	87	C	G
chrII	808509	86	A	G
chrII	808518	77	G	A
chrII	808521	74	G	T
chrIII	405	313263	T	C
chrIII	543	313125	C	T
chrIII	550	313118	A	T
chrIII	564	313104	G	A
chrIII	568	313100	A	C
chrIII	589	313079	C	T
chrIII	612	313056	T	TA
chrIII	784	312884	T	C
chrIII	797	312871	C	G
chrIII	798	312870	A	G
chrIII	803	312865	TC	T
chrIII	820	312848	C	T
chrIII	831	312837	G	A
chrIII	883	312785	G	C
chrIII	969	312699	C	T
chrIII	986	312682	A	T
chrIII	989	312679	C	A
chrIII	1094	312574	C	T
chrIII	1114	312554	A	G
chrIII	1116	312552	C	T
chrIII	1133	312535	A	C
chrIII	4172	309496	T	A
chrIII	4176	309492	C	T
chrIII	4189	309479	C	T
chrIII	4559	309109	C	G
chrIII	5109	308559	GTC	GTCAACAATCCTAGGAGTTC
chrIII	5314	308354	AG	AGG
chrIII	5944	307724	CTGAGTCTTTAGTGACGTTGAGTCTTTAGTGACGTTGAGT	CTGAGTCTTTAGTGACGTTGAGT
chrIII	5961	307707	T	C
chrIII	5967	307701	CTTTAGTGACGTTGAGTTTTTA	CTTTA
chrIII	6149	307519	CTTTTTTTTTTT	CTTTTTTTTTTTTTT
chrIII	6150	307518	TTT	TTTATT
chrIII	6151	307517	TTT	TTTATT
chrIII	6152	307516	TTT	TTTGTT
chrIII	6153	307515	TTT	TTTGTT
chrIII	6155	307513	TTT	TTTGTT
chrIII	6156	307512	TTT	TTTGTT
chrIII	6157	307511	TTT	TTTGTT
chrIII	6158	307510	TTT	TTTGTT
chrIII	6159	307509	TT	TTTGT
chrIII	6160	307508	T	TTTC
chrIII	7129	306539	G	T
chrIII	7644	306024	C	T
chrIII	7671	305997	G	A
chrIII	7758	305910	C	T
chrIII	8182	305486	TA	T
chrIII	8183	305485	AC	A
chrIII	8871	304797	AATTT	AATTTATTT
chrIII	8872	304796	ATTTTTTTTTTTTTTT	ATTTTTTTTTTTTTTTTTT
chrIII	8873	304795	TTT	TTTATT
chrIII	8874	304794	TT	TTAT
chrIII	8875	304793	T	TATA
chrIII	10037	303631	C	G
chrIII	11463	302205	G	T
chrIII	13479	300189	T	C
chrIII	27338	286330	GTA	G
chrIII	27339	286329	TAAAAAAAAAAAAAAAAAAAAAAA	TAAAAAAAAAAAAAAAAAAAAA,TAAAAAAAAAAAAAAAAAAAA
chrIII	29124	284544	GTTTTTTGTTTATTTATTTGTTTATTT	GTTATTTGTTTATTT
chrIII	29127	284541	TTTTGTTTATTTATTTGTTTATTTATT	TTTTGTTTATTTATT
chrIII	29138	284530	TATT	TATTGTTGATT
chrIII	29139	284529	ATTT	ATT
chrIII	29142	284526	TGTTTATTTATTG	T
chrIII	29146	284522	TATTTATTGTTGATTT	TATTT
chrIII	40569	273099	C	CAAAAAAAAAAAAAAA
chrIII	40570	273098	CAAAAAAA	CAAAAAAAAAAAAAAAAAAAAAA
chrIII	40572	273096	AAAAAA	AAAAAAAAAAAAAAACAAAAA
chrIII	40573	273095	AAAAA	AAAAAAAAAAAAAAACAAAA
chrIII	40574	273094	AAAA	AAAAAAAAAAAAAAACAAA
chrIII	40576	273092	AA	AAAAAAAAAAAAAAACA
chrIII	41258	272410	TCCAAATGCTACGCAGCCAAATGCTACGCAGCCAAAT	TCCAAATGCTACGCAGCCAAATGCTACGCAGCCAAATGCTACGCAGCCAAAT
chrIII	41261	272407	AAATGCTACGCAGCCAAATGCTACGCAGCC	AAATGCTACGCAGCCCAATGCTACGCAGCCAAATGCTACGCAGCC
chrIII	41262	272406	AATGCTACGCAGCCAAATGCTACGCAGCCA	AATGCTACGCAGCCACATGCTACGCAGCCAAATGCTACGCAGCCA
chrIII	41264	272404	TGCTACGCAGCCAAATGCTACGCAGCCAAA	TGCTACGCAGCCAAACGCTACGCAGCCAAATGCTACGCAGCCAAA
chrIII	41268	272400	ACGCAGCCAAATGCTACGCAGCCAAAT	ACGCAGCCAAATGCTCCGCAGCCAAATGCTACGCAGCCAAAT
chrIII	41273	272395	GCCAAATGCTACGCA	GCCAAATGCTACGCAACCAAATGCTACGCA
chrIII	41274	272394	CCAAATGCTACGCAG	CCAAATGCTACGCAGACAAATGCTACGCAG
chrIII	41276	272392	AAATGCTACGCAGCC	AAATGCTACGCAGCCCAATGCTACGCAGCC
chrIII	41283	272385	ACGCAGCCAAAT	ACGCAGCCAAATGCTCCGCAGCCAAAT
chrIII	41285	272383	GCAGCCAAAT	GCAGCCAAATGCTACCCAGCCAAAT
chrIII	41287	272381	AGCCAAAT	AGCCAAATGCTACGCCGCCAAAT
chrIII	41288	272380	GCCAAAT	GCCAAATGCTACGCATCCAAAT
chrIII	41289	272379	CCAAAT	CCAAATGCTACGCAGGCAAAT
chrIII	41290	272378	CAAAT	CAAATGCTACGCAGCAAAAT
chrIII	41294	272374	T	TGCTACGCAGCCAAAC
chrIII	41691	271977	TCAAAA	T
chrIII	41692	271976	CAAAAAAAAAAAAAAAAAAAAAAA	CAAAAAAAAAAAAAAAAAA,CAAAAAAAAAAAAAAAAA
chrIII	41710	271958	AAAAAATA	AA
chrIII	41711	271957	AAAAATA	AA
chrIII	48385	265283	AGCGTCAGC	AGCGTCAGCGTCAGCTTCGGCTTCGGCGTCAGC
chrIII	48386	265282	GCGTCAGC	GCGTCAGCGTCAGCTTCGGCTTCGACGTCAGC
chrIII	48387	265281	CGTCAGC	CGTCAGCGTCAGCTTCGGCTTCGGGGTCAGC
chrIII	48389	265279	TCAGC	TCAGCGTCAGCTTCGGCTTCGGCGGCAGC
chrIII	48390	265278	CAGC	CAGCGTCAGCTTCGGCTTCGGCGTAAGC
chrIII	48391	265277	AGC	AGCGTCCGCTTCGGCTTCGGCGTCGGC
chrIII	50010	263658	AATATATATATATATATATATATATAT	AATATATATATATATATATATATATATATAT
chrIII	50011	263657	ATAT	ATATTTAT
chrIII	50012	263656	TATA	TATAGATA
chrIII	50013	263655	ATAT	ATATCTAT
chrIII	50014	263654	TATA	TATACATA
chrIII	50015	263653	ATAT	ATATGTAT
chrIII	50016	263652	TATA	TATAGATA
chrIII	50017	263651	ATAT	ATATGTAT
chrIII	50018	263650	TATA	TATAAATA
chrIII	50019	263649	ATAT	ATATCTAT
chrIII	50021	263647	ATAT	ATATTTAT
chrIII	50022	263646	TATA	TATACATA
chrIII	50023	263645	ATAT	ATATTTAT
chrIII	50024	263644	TATA	TATAGATA
chrIII	50025	263643	ATAT	ATATTTAT
chrIII	50026	263642	TATA	TATAGATA
chrIII	50027	263641	ATAT	ATATCTAT
chrIII	50028	263640	TATA	TATAGATA
chrIII	50029	263639	ATAT	ATATGTAT
chrIII	50030	263638	TATA	TATAAATA
chrIII	50031	263637	ATAT	ATATCTAT
chrIII	50032	263636	TATA	TATAAATA
chrIII	50033	263635	ATAT	ATATCTAT
chrIII	50034	263634	TAT	TATAGAT
chrIII	50036	263632	T	TATAC
chrIII	82399	231269	G	A
chrIII	82432	231236	A	G
chrIII	84110	229558	G	A
chrIII	148406	165262	T	C
chrIII	148412	165256	C	G
chrIII	148431	165237	T	TC
chrIII	148440	165228	G	A
chrIII	148478	165190	A	G
chrIII	148499	165169	A	T
chrIII	148503	165165	A	G
chrIII	148511	165157	A	T
chrIII	148513	165155	C	T
chrIII	148517	165151	C	T
chrIII	148521	165147	A	G
chrIII	148539	165129	G	C
chrIII	148545	165123	C	A
chrIII	148554	165114	A	T
chrIII	148555	165113	C	A
chrIII	148569	165099	A	C
chrIII	148636	165032	A	G
chrIII	148697	164971	A	G
chrIII	195995	117673	A	T
chrIII	239909	73759	C	T
chrIII	311092	2576	G	T
chrIII	312847	821	T	G
chrIII	312852	816	AT	ATGGT
chrIII	312853	815	T	TGGG
chrIII	312857	811	G	A
chrIII	313559	109	T	C
chrIII	313637	31	GGTGTGTG	GTGTGTGTGTG
chrIV	1445	1530237	G	A
chrIV	1491	1530191	G	C
chrIV	1505	1530177	G	A
chrIV	1512	1530170	C	A
chrIV	1566	1530116	A	G
chrIV	1568	1530114	C	T
chrIV	1577	1530105	G	T
chrIV	1578	1530104	A	G
chrIV	1580	1530102	T	C
chrIV	1590	1530092	G	A
chrIV	1592	1530090	T	C
chrIV	1609	1530073	A	G
chrIV	1625	1530057	A	T
chrIV	1632	1530050	T	C
chrIV	1634	1530048	C	T,G
chrIV	1784	1529898	A	G
chrIV	1787	1529895	G	C
chrIV	1789	1529893	C	T
chrIV	1793	1529889	G	A
chrIV	1801	1529881	A	G
chrIV	1804	1529878	C	T
chrIV	1813	1529869	G	A
chrIV	1845	1529837	T	C
chrIV	1978	1529704	T	G
chrIV	2005	1529677	G	T
chrIV	2015	1529667	C	T
chrIV	2016	1529666	T	G
chrIV	2030	1529652	G	C
chrIV	2032	1529650	C	T
chrIV	2036	1529646	G	T
chrIV	2042	1529640	T	C
chrIV	2046	1529636	G	A
chrIV	2057	1529625	A	G
chrIV	2082	1529600	T	C
chrIV	2105	1529577	A	G
chrIV	2121	1529561	T	C
chrIV	2122	1529560	G	T
chrIV	2126	1529556	A	C
chrIV	2143	1529539	C	T
chrIV	2148	1529534	T	C
chrIV	2376	1529306	T	A
chrIV	2383	1529299	A	G
chrIV	2554	1529128	C	A
chrIV	4201	1527481	A	C
chrIV	14493	1517189	C	A
chrIV	20410	1511272	CCTATATATAT	C
chrIV	20411	1511271	CTATATATATATATATATATATATATATATATATATAT	CTATATATATATATATATATATATATAT
chrIV	20436	1511246	TATATATATA	T
chrIV	20438	1511244	TATATATATA	T
chrIV	20439	1511243	ATATATATATT	A
chrIV	20440	1511242	TATATATATTC	T
chrIV	92558	1439124	GAAAAAAAAAAAAAAAAAAAAAAAAAA	GAAAAAAAAAAAAAAAAAAAAAAAAAAAAAAA
chrIV	192899	1338783	G	T
chrIV	273506	1258176	GTTTTTTTTTTTTTTTTTTTTTTTT	GTTTTTTTTTTTTTTTTTTTTTT
chrIV	330585	1201097	G	A
chrIV	343881	1187801	GTATATATATATATATATATATATATA	GTATATATATATATATATATATATATATATA
chrIV	343882	1187800	TATA	TATACATA
chrIV	343883	1187799	ATAT	ATATCTAT
chrIV	343884	1187798	TATA	TATAGATA
chrIV	343885	1187797	ATAT	ATATCTAT
chrIV	343886	1187796	TATA	TATAAATA
chrIV	343887	1187795	ATAT	ATATCTAT
chrIV	343888	1187794	TATA	TATAGATA
chrIV	343889	1187793	ATAT	ATATTTAT
chrIV	343890	1187792	TATA	TATAGATA
chrIV	343891	1187791	ATAT	ATATTTAT
chrIV	343892	1187790	TATA	TATAAATA
chrIV	343893	1187789	ATAT	ATATTTAT
chrIV	343894	1187788	TATA	TATAGATA
chrIV	343895	1187787	ATAT	ATATCTAT
chrIV	343896	1187786	TATA	TATACATA
chrIV	343897	1187785	ATAT	ATATCTAT
chrIV	343898	1187784	TATA	TATACATA
chrIV	343899	1187783	ATAT	ATATCTAT
chrIV	343900	1187782	TATA	TATAGATA
chrIV	343901	1187781	ATAT	ATATGTAT
chrIV	343902	1187780	TATA	TATACATA
chrIV	343903	1187779	ATAT	ATATCTAT
chrIV	343904	1187778	TATAA	TATAAATAA
chrIV	343905	1187777	ATA	ATATGTA
chrIV	343906	1187776	TA	TATACA
chrIV	343907	1187775	A	ATATC
chrIV	576974	954708	T	C
chrIV	687938	843744	CTTTTTTTTTTTTTTT	CTTTTTTTTTTTTTTTT
chrIV	691262	840420	CAAATA	CAAATAAAAATA
chrIV	691264	840418	AATATATATATATATATAT	AATATATATATATATATATATATAT
chrIV	691265	840417	AT	ATTTATGT
chrIV	691267	840415	ATATAT	ATATATCTATAT
chrIV	691268	840414	TATATA	TATATAGATATA
chrIV	691269	840413	ATATAT	ATATATCTATAT
chrIV	691270	840412	TATATA	TATATAGATATA
chrIV	691271	840411	ATATAT	ATATATCTATAT
chrIV	691272	840410	TATATA	TATATACATATA
chrIV	691273	840409	ATATAT	ATATATGTATAT
chrIV	691274	840408	TATATA	TATATAAATATA
chrIV	691275	840407	ATATAT	ATATATCTATAT
chrIV	691276	840406	TATATA	TATATAAATATA
chrIV	691277	840405	ATATATTTAT	ATATATTTATATTTAT
chrIV	691278	840404	TATAT	TATATAGATAT
chrIV	691279	840403	AT	ATCTATCT
chrIV	691280	840402	TAT	TATATAGAT
chrIV	691281	840401	AT	ATATACGT
chrIV	691282	840400	T	TCTATAA
chrIV	757494	774188	A	C,T
chrIV	758173	773509	A	C
chrIV	805101	726581	G	A
chrIV	837928	693754	AA	AATAATAATAATA
chrIV	837930	693752	AAATAATAATAATAATAATAATAA	AAATAATAATAATAATAATAATAATAATAATAATAA
chrIV	837931	693751	AATAATAATAAT	AATAATAATAATCATAATAATAAT
chrIV	837932	693750	ATAATAATAATA	ATAATAATAATAGTAATAATAATA
chrIV	837933	693749	TAATAATAATAA	TAATAATAATAAGAATAATAATAA
chrIV	837934	693748	AATAATAATAAT	AATAATAATAATCATAATAATAAT
chrIV	837935	693747	ATAATAATAATA	ATAATAATAATACTAATAATAATA
chrIV	837936	693746	TAATAATAATAA	TAATAATAATAACAATAATAATAA
chrIV	837937	693745	AATAATAATAAT	AATAATAATAATTATAATAATAAT
chrIV	837938	693744	ATAATAATAATA	ATAATAATAATACTAATAATAATA
chrIV	837939	693743	TAATAATAATAA	TAATAATAATAAGAATAATAATAA
chrIV	837940	693742	AATAATAATAAT	AATAATAATAATCATAATAATAAT
chrIV	837941	693741	ATAATAATAATA	ATAATAATAATACTAATAATAATA
chrIV	837942	693740	TAATAATAATAA	TAATAATAATAAGAATAATAATAA
chrIV	837943	693739	AATAATAATAA	AATAATAATAATCATAATAATAA
chrIV	837944	693738	ATAATAATAA	ATAATAATAATACTAATAATAA
chrIV	837945	693737	TAATAATAA	TAATAATAATAAGAATAATAA
chrIV	837946	693736	AATAATAA	AATAATAATAATTATAATAA
chrIV	837947	693735	ATAATAA	ATAATAATAATATTAATAA
chrIV	837948	693734	TAATAA	TAATAATAATAAGAATAA
chrIV	837949	693733	AATAA	AATAATAATAATCATAA
chrIV	837950	693732	ATAA	ATAATAATAATACTAA
chrIV	837951	693731	TAA	TAATAATAATAAGAA
chrIV	837952	693730	AA	AATAATAATAATCA
chrIV	837953	693729	A	ATAATAATAATAT
chrIV	987106	544576	G	A
chrIV	987813	543869	A	G
chrIV	987816	543866	T	C
chrIV	987825	543857	C	G
chrIV	987827	543855	C	T
chrIV	987837	543845	G	A
chrIV	987840	543842	T	C
chrIV	987849	543833	A	T
chrIV	987855	543827	G	T
chrIV	987858	543824	G	A
chrIV	1307829	223853	T	C
chrIV	1411164	120518	C	A
chrIV	1504077	27605	CC	CCTTCCTCAGCAGAGGTGC
chrIV	1504078	27604	C	CTT
chrIV	1504082	27600	CAGCAGAGG	CAGCAGAGGTGCCCTGAGCAGAGG
chrIV	1516823	14859	GTAAGAGAGTTTTGTTATATGAGAGTTTTGTTA	GTATGAGAGTTTTGTTA
chrIV	1516826	14856	AGAGAGTTTTGTTATATGAGAGTTTTGTTA	AGAGAGTTTTGTTA
chrIV	1518802	12880	CGTTTT	CGTTTTGTTTT
chrIV	1518803	12879	GTTTTTTTTTTTTT	GTTTTTTTTTTTTTTTTTT
chrIV	1518804	12878	TTTTT	TTTTTATTTT
chrIV	1518805	12877	TTTTT	TTTTTGTTTT
chrIV	1518806	12876	TTTTT	TTTTTGTTTT
chrIV	1518807	12875	TTTTT	TTTTTATTTT
chrIV	1518808	12874	TTTTT	TTTTTCTTTT
chrIV	1518809	12873	TTTTT	TTTTTCTTTT
chrIV	1518810	12872	TTTTT	TTTTTATTTT
chrIV	1518811	12871	TTTTT	TTTTTGTTTT
chrIV	1518812	12870	TTTTT	TTTTTATTTT
chrIV	1518813	12869	TTTT	TTTTTCTTT
chrIV	1518814	12868	TTT	TTTTTGTT
chrIV	1518815	12867	TT	TTTTTGT
chrIV	1518816	12866	T	TTTTTC
chrIV	1523207	8475	T	G
chrIV	1523282	8400	G	T
chrIV	1523533	8149	AAATAA	AAA
chrIV	1523620	8062	A	G
chrIV	1523718	7964	T	G
chrIV	1523724	7958	A	T
chrIV	1523739	7943	C	T
chrIV	1523751	7931	C	G
chrIV	1523758	7924	A	C
chrIV	1523770	7912	A	C
chrIV	1523799	7883	C	T
chrIV	1523804	7878	A	T
chrIV	1523829	7853	G	T
chrIV	1523849	7833	G	T
chrIV	1523861	7821	C	T
chrIV	1523864	7818	A	C
chrIV	1523867	7815	G	A
chrIV	1523868	7814	G	T
chrIV	1523878	7804	A	G
chrIV	1523883	7799	A	C,T
chrIV	1523899	7783	T	C
chrIV	1523902	7780	A	G
chrIV	1523918	7764	T	C
chrIV	1523930	7752	T	G
chrIV	1523931	7751	G	A
chrIV	1523935	7747	C	G,T
chrIV	1523944	7738	T	C
chrIV	1523945	7737	T	A
chrIV	1523947	7735	G	A
chrIV	1523948	7734	G	A
chrIV	1523949	7733	A	T
chrIV	1523952	7730	A	C
chrIV	1523956	7726	T	G
chrIV	1523961	7721	G	C
chrIV	1524002	7680	C	T,G
chrIV	1524010	7672	T	C
chrIV	1524035	7647	A	T
chrIV	1524061	7621	T	C
chrIV	1524079	7603	T	G,C
chrIV	1524105	7577	G	C
chrIV	1524227	7455	A	C
chrIV	1524260	7422	A	T
chrIV	1524263	7419	A	T
chrIV	1524265	7417	A	G
chrIV	1524287	7395	A	G
chrIV	1524301	7381	A	T
chrIV	1524303	7379	G	A
chrIV	1524304	7378	C	T
chrIV	1524306	7376	C	A
chrIV	1524313	7369	G	A
chrIV	1524314	7368	A	T
chrIV	1524315	7367	A	G
chrIV	1524331	7351	T	A
chrIV	1524797	6885	T	G
chrIV	1524817	6865	T	A
chrIV	1524906	6776	TGGG	TGG
chrIV	1525185	6497	TGG	TGGG
chrV	197	551956	C	A
chrV	227	551926	T	C
chrV	640	551513	T	C
chrV	698	551455	C	A
chrV	783	551370	T	A
chrV	1042	551111	G	A
chrV	2255	549898	G	C
chrV	2687	549466	G	C
chrV	2963	549190	G	C
chrV	3470	548683	T	G
chrV	3471	548682	G	A
chrV	3494	548659	T	A
chrV	3518	548635	T	G
chrV	3553	548600	AC	A
chrV	3554	548599	CGG	CG
chrV	3570	548583	T	TA
chrV	3571	548582	GAAAA	GAAAAA
chrV	3658	548495	GAAAAA	GAAAA
chrV	3666	548487	T	A
chrV	3688	548465	G	C
chrV	3778	548375	CAA	CAAA
chrV	3789	548364	TA	T
chrV	3852	548301	AG	A
chrV	3923	548230	T	A
chrV	3934	548219	G	A
chrV	3983	548170	TGG	TG
chrV	4014	548139	CG	C
chrV	4015	548138	G	C
chrV	4076	548077	T	A
chrV	4187	547966	C	A
chrV	4234	547919	G	A
chrV	4262	547891	T	A
chrV	4273	547880	G	A
chrV	4286	547867	G	C
chrV	4287	547866	G	T
chrV	4306	547847	T	G
chrV	4355	547798	C	A
chrV	4546	547607	G	C
chrV	4573	547580	AT	A
chrV	4584	547569	T	A
chrV	4695	547458	G	A
chrV	4696	547457	G	C
chrV	4708	547445	G	C
chrV	4753	547400	G	C
chrV	4790	547363	G	C
chrV	4858	547295	G	A
chrV	4859	547294	G	A
chrV	4862	547291	C	A
chrV	4873	547280	G	A
chrV	4880	547273	TG	T
chrV	4882	547271	C	A
chrV	4894	547259	G	C
chrV	4946	547207	T	C
chrV	4952	547201	G	C
chrV	4970	547183	C	A
chrV	5002	547151	G	A
chrV	5012	547141	C	T
chrV	5027	547126	CG	C
chrV	5031	547122	C	A
chrV	5035	547118	G	C
chrV	5044	547109	G	C
chrV	5079	547074	T	A
chrV	5090	547063	T	G
chrV	5113	547040	G	T
chrV	5130	547023	C	G
chrV	6204	545949	G	A
chrV	6527	545626	G	C
chrV	6591	545562	C	A
chrV	6793	545360	T	A
chrV	6897	545256	C	T
chrV	7285	544868	T	G
chrV	7560	544593	TC	T
chrV	7728	544425	G	C
chrV	7736	544417	T	A
chrV	7755	544398	G	C
chrV	7759	544394	C	G
chrV	7761	544392	G	A
chrV	7773	544380	G	C
chrV	7800	544353	G	A
chrV	7836	544317	G	C
chrV	7843	544310	T	C
chrV	7845	544308	G	C
chrV	7846	544307	C	A
chrV	7848	544305	T	A
chrV	7870	544283	G	C
chrV	7912	544241	T	A
chrV	7944	544209	G	C
chrV	7963	544190	T	G
chrV	7968	544185	T	C
chrV	7978	544175	G	C
chrV	7991	544162	TG	T
chrV	8032	544121	G	A
chrV	8050	544103	T	A
chrV	8066	544087	T	A
chrV	8067	544086	ATTTTTT	ATTTTTTT
chrV	8092	544061	T	G
chrV	8104	544049	C	A
chrV	8112	544041	T	C
chrV	8117	544036	C	A
chrV	8119	544034	G	A
chrV	8134	544019	G	A
chrV	8140	544013	C	A
chrV	8182	543971	GTTTTT	GTTTT
chrV	8235	543918	T	A
chrV	8236	543917	G	A
chrV	8238	543915	AG	A
chrV	8255	543898	G	A
chrV	8257	543896	GT	G
chrV	8343	543810	G	C
chrV	8368	543785	C	A
chrV	8370	543783	G	A
chrV	8371	543782	G	C
chrV	8373	543780	G	C
chrV	8376	543777	G	C
chrV	8407	543746	C	A
chrV	8419	543734	T	A
chrV	8444	543709	C	A
chrV	8488	543665	ACCC	ACC
chrV	8569	543584	TG	T
chrV	8578	543575	T	C
chrV	8613	543540	G	T
chrV	8633	543520	C	G
chrV	8638	543515	G	T
chrV	8643	543510	C	A
chrV	8644	543509	G	T
chrV	8646	543507	ATTTT	ATTTTT
chrV	8650	543503	T	A
chrV	8657	543496	TC	T
chrV	8662	543491	C	A
chrV	8691	543462	T	C
chrV	8710	543443	G	A
chrV	8716	543437	C	A
chrV	8748	543405	G	C
chrV	8826	543327	G	A
chrV	8836	543317	C	A
chrV	8851	543302	C	A
chrV	8859	543294	C	A
chrV	8872	543281	T	G
chrV	8941	543212	T	G
chrV	8943	543210	G	C
chrV	8944	543209	C	T
chrV	8949	543204	T	A
chrV	9017	543136	T	A
chrV	9036	543117	G	A
chrV	9047	543106	TG	T
chrV	9109	543044	G	A
chrV	9756	542397	G	A
chrV	9876	542277	G	A
chrV	10850	541303	T	A
chrV	11486	540667	T	C
chrV	11563	540590	C	A
chrV	11911	540242	G	T
chrV	12254	539899	G	C
chrV	13043	539110	G	A
chrV	13491	538662	C	A
chrV	16181	535972	G	C
chrV	16451	535702	G	A
chrV	16656	535497	G	C
chrV	16708	535445	G	C
chrV	18388	533765	T	C
chrV	19318	532835	T	C
chrV	21059	531094	T	A
chrV	21607	530546	G	C
chrV	21929	530224	T	C
chrV	28150	524003	G	C
chrV	32968	519185	G	C
chrV	33072	519081	G	C
chrV	34738	517415	G	C
chrV	34753	517400	G	C
chrV	92371	459782	TCCATAAAGC	T
chrV	92372	459781	CCATAAAGCT	C
chrV	92373	459780	CATAAAGCTTATAAAGCT	CATAAAGCT
chrV	92383	459770	ATAAAGCTCC	A
chrV	171907	380246	TTAAAAAAGATAAAAAAAAAAAAAAAAAGATAAAAAAAAAA	TAAAAAAAGATAAAAAAAAAA
chrV	171908	380245	TAAAAAAGATAAAAAAAAAAAAAAAAAGATAAAAAAAAAAAAAAA	TAAAAAAGATAAAAAAAAAAAAAAA
chrV	171918	380235	AAAAAAAAAAAAAAAAAGATAAAAAAAAAAAAAAA	AAAAAAAAAAAAAAAA
chrV	171933	380220	AAGATAAAAAAAAAAAAAAAT	A
chrV	231118	321035	C	A
chrV	283094	269059	C	T
chrV	352779	199374	ACTGCTGCTGCTGCTGCTGCTG	ACTGCTGCTGCTGCTGCTGCTGCTG
chrV	352780	199373	CTG	CTGTTG
chrV	352782	199371	GCTGCTGCT	GCTTCTGCTGCTTCTGCTGCT
chrV	352785	199368	GCT	GCTTCT
chrV	352789	199364	CTG	CTGATG
chrV	352792	199361	CTGCTGCTG	CTGCTGCTGCTGTTGCTGCTG
chrV	352792	199361	C	T
chrV	352793	199360	TGCTGCTG	TGCTGCTGCTGTCGCTGCTG
chrV	352794	199359	GCTGCTG	GCTGCTGCTGTTTCTGCTG
chrV	352795	199358	CTGCTG	CTGCTGCTGTTGGTGCTG
chrV	352796	199357	TGCTG	TGCTGCTGTTGAAGCTG
chrV	352797	199356	GCTG	GCTGCTGTTGCTTCTG
chrV	352799	199354	TG	TGCTGTTGCTGCAG
chrV	352800	199353	G	GCTGTTGCTGCTA
chrV	357626	194527	CTATTTTT	CT
chrV	357628	194525	ATTTTTTTTTTTTTTTTTTTTTTTTT	ATTTTTTTTTTTTTTTTTTT,ATTTTTTTTTTTTTTTTTTTT
chrV	357647	194506	TTTTTTTC	T
chrV	357648	194505	TTTTTTC	T
chrV	357649	194504	TTTTTC	T
chrV	381743	170410	CTTTTTTTTTTTTT	CTTTTTTTTTTTTTT
chrV	468393	83760	C	T
chrV	468395	83758	C	T
chrV	468396	83757	A	C
chrV	468401	83752	G	A
chrV	468405	83748	G	T
chrV	468408	83745	G	A
chrV	535707	16446	A	C
chrV	537048	15105	C	G
chrV	537188	14965	A	G
chrV	542228	9925	C	G
chrV	546347	5806	G	C
chrV	546659	5494	A	G
chrV	546747	5406	A	AGTATCTTATTCCCAAG
chrV	546756	5397	G	T
chrV	546892	5261	A	T
chrV	546902	5251	T	C
chrV	546950	5203	C	T
chrV	546983	5170	T	C
chrVI	438	269683	A	T
chrVI	449	269672	C	T
chrVI	899	269222	G	A
chrVI	902	269219	G	T
chrVI	903	269218	G	T
chrVI	918	269203	T	C
chrVI	950	269171	C	A
chrVI	986	269135	C	A
chrVI	1148	268973	G	A
chrVI	1202	268919	C	A
chrVI	1206	268915	T	C
chrVI	1223	268898	A	G
chrVI	1226	268895	A	G
chrVI	1236	268885	A	G
chrVI	1238	268883	C	A
chrVI	1441	268680	CAGACA	CAGACAGGCCCGTCCTGGAGACA
chrVI	1444	268677	ACA	ACAGGTCTGTCCTGGAGCCA
chrVI	1626	268495	A	G
chrVI	1732	268389	T	C
chrVI	4165	265956	C	T
chrVI	4257	265864	C	T
chrVI	4762	265359	ACACCAC	ACAC
chrVI	4764	265357	ACC	ACCCCC
chrVI	4765	265356	CC	CCCAC
chrVI	4782	265339	CACA	CCA
chrVI	4808	265313	A	C
chrVI	5688	264433	G	T
chrVI	5734	264387	C	G
chrVI	5761	264360	A	C
chrVI	5764	264357	C	T
chrVI	5849	264272	A	G,T
chrVI	5862	264259	G	T
chrVI	5865	264256	T	A,G
chrVI	5879	264242	T	C
chrVI	5901	264220	GTATTGAAA	GTATTGAAATGATATTGAAA
chrVI	6988	263133	G	A
chrVI	7000	263121	G	C
chrVI	8066	262055	G	C
chrVI	17132	252989	C	G
chrVI	20228	249893	T	G
chrVI	22914	247207	G	C
chrVI	30745	239376	G	C
chrVI	87990	182131	C	T
chrVI	106281	163840	CTTTTTTTTTTTTT	CTTTTTTTTTTTTTT
chrVI	155989	114132	GTTTTTTTTTTTTTTT	GTTTTTTTTTTTTTTTT
chrVI	210347	59774	TTGTGTGTGTGTGTGTGTGTGTGTGTGTGTGTGTGTGTGTGTGTGTGTGTGTGTGTGTGTGTG	TTGTGTGTGTGTGTGTGTGTGTGTGTGTGTGTGTGTGTGTGTGTGTGTGTGTGTGTGTGTGTGTGTGTGTG
chrVI	210362	59759	TGTGTG	TGTGTGGGTGTG
chrVI	210370	59751	TGTGTG	TGTGTGGGTGTG
chrVI	210374	59747	TGTGTG	TGTGTGCGTGTG
chrVI	226614	43507	AAAAAATATAG	AAAAAATATAGAAAAATATAG
chrVI	226615	43506	AAAAATATAGGAAAATATAGGAAAATAT	AAAAATATAGGAAAATATAGGAAAATATAGGAAAATAT
chrVI	226616	43505	AAAATATAGG	AAAATATAGGCAAATATAGG
chrVI	226617	43504	AAATATAGGA	AAATATAGGACAATATAGGA
chrVI	226618	43503	AATATAGGAA	AATATAGGAACATATAGGAA
chrVI	226619	43502	ATATAGGAAA	ATATAGGAAACTATAGGAAA
chrVI	226620	43501	TATAGGAAAA	TATAGGAAAACATAGGAAAA
chrVI	226621	43500	ATAGGAAAAT	ATAGGAAAATTTAGGAAAAT
chrVI	226622	43499	TAGGAAAATA	TAGGAAAATAAAGGAAAATA
chrVI	226623	43498	AGGAAAATAT	AGGAAAATATCGGAAAATAT
chrVI	226624	43497	G	GTAAAATATAT
chrVI	226625	43496	GAAAATATAG	GAAAATATAGTAAAATATAG
chrVI	226626	43495	AAAATATAGG	AAAATATAGGGAAATATAGG
chrVI	226627	43494	AAATATAGGA	AAATATAGGACAATATAGGA
chrVI	226628	43493	AATATAGGAA	AATATAGGAATATATAGGAA
chrVI	226629	43492	ATATAGGAAA	ATATAGGAAACTATAGGAAA
chrVI	226630	43491	TATAGGAAAA	TATAGGAAAAGATAGGAAAA
chrVI	226631	43490	ATAGGAAAAT	ATAGGAAAATTTAGGAAAAT
chrVI	226632	43489	TAGGAAAATA	TAGGAAAATAGAGGAAAATA
chrVI	226633	43488	AGGAAAATAT	AGGAAAATATCGGAAAATAT
chrVI	226634	43487	GGAAAATAT	GGAAAATATATGAAAATAT
chrVI	226635	43486	GAAAATAT	GAAAATATAGTAAAATAT
chrVI	226636	43485	AAAATAT	AAAATATAGGCAAATAT
chrVI	226637	43484	AAATAT	AAATATAGGTCAATAT
chrVI	226638	43483	AATAT	AATATAGGAATATAT
chrVI	226639	43482	ATAT	ATATAGGAAACTAT
chrVI	226640	43481	TAT	TATAGGAAAAGAT
chrVI	226641	43480	AT	ATAGGAAAATTT
chrVI	226642	43479	T	TAGGAAAATAG
chrVI	227346	42775	CCGCATACGCA	CCGCA
chrVI	227351	42770	TACGCACACGCACACGCACACGC	TACGCACACGCACACGC
chrVI	227361	42760	CACACG	C
chrVI	227363	42758	CACGCA	C
chrVI	227364	42757	ACGCAC	A
chrVI	227365	42756	CGCACA	C
chrVI	227368	42753	ACACGCGCACGC	ACACGC
chrVI	260135	9986	C	G
chrVII	87	1084801	T	C
chrVII	145	1084743	C	T
chrVII	404	1084484	C	T
chrVII	409	1084479	A	C
chrVII	432	1084456	A	T
chrVII	444	1084444	A	G
chrVII	451	1084437	C	T
chrVII	552	1084336	A	G
chrVII	605	1084283	T	C
chrVII	606	1084282	G	A
chrVII	1254	1083634	A	G
chrVII	1294	1083594	G	T
chrVII	1295	1083593	T	C
chrVII	1300	1083588	T	A
chrVII	1302	1083586	C	G
chrVII	1308	1083580	A	T
chrVII	1309	1083579	A	C
chrVII	1310	1083578	C	T
chrVII	1393	1083495	G	A
chrVII	1500	1083388	C	A
chrVII	1533	1083355	C	T
chrVII	1586	1083302	T	C
chrVII	1667	1083221	C	T
chrVII	1686	1083202	C	T
chrVII	1829	1083059	A	G
chrVII	1834	1083054	T	C
chrVII	1841	1083047	C	T
chrVII	1845	1083043	C	T
chrVII	1854	1083034	T	C
chrVII	2809	1082079	G	A
chrVII	2813	1082075	CATAT	CATATAT
chrVII	2827	1082061	T	G
chrVII	2831	1082057	A	G
chrVII	2832	1082056	T	C
chrVII	2860	1082028	A	G
chrVII	2863	1082025	C	A
chrVII	2901	1081987	G	A
chrVII	2907	1081981	T	C
chrVII	2908	1081980	T	C
chrVII	2922	1081966	C	T
chrVII	2930	1081958	G	A
chrVII	2935	1081953	C	T
chrVII	2936	1081952	C	T
chrVII	2952	1081936	T	C
chrVII	2953	1081935	C	T
chrVII	2956	1081932	C	T
chrVII	2957	1081931	G	A
chrVII	2967	1081921	G	A
chrVII	2980	1081908	T	C
chrVII	2993	1081895	A	G
chrVII	3003	1081885	G	A
chrVII	3023	1081865	T	G
chrVII	3024	1081864	A	G
chrVII	3275	1081613	CTT	CT
chrVII	47820	1037068	CTGCTGTTGTTGTTG	CTGCTGTTGTTGTTGTTGTTGTTGCTGTTGTTGTTG
chrVII	47822	1037066	GCTGTTGTTGTTG	GCTGTTGTTGTTGTTGTTGTTACTGTTGTTGTTG
chrVII	47823	1037065	CTGTTGTTGTTG	CTGTTGTTGTTGTTGTTGTTGGTGTTGTTGTTG
chrVII	47824	1037064	TGTTGTTGTTG	TGTTGTTGTTGTTGTTGTTGCGGTTGTTGTTG
chrVII	47825	1037063	GTTGTTGTTG	GTTGTTGTTGTTGTTGTTGCTTTTGTTGTTG
chrVII	47826	1037062	TTGTTGTTG	TTGTTGTTGTTGTTGTTGCTGCTGTTGTTG
chrVII	47827	1037061	TGTTGTTG	TGTTGTTGTTGTTGTTGCTGTGGTTGTTG
chrVII	47828	1037060	GTTGTTG	GTTGTTGTTGTTGTTGCTGTTTTTGTTG
chrVII	47830	1037058	TGTTG	TGTTGTTGTTGTTGCTGTTGTAGTTG
chrVII	47832	1037056	TTG	TTGTTGTTGTTGCTGTTGTTGGTG
chrVII	47833	1037055	TG	TGTTGTTGTTGCTGTTGTTGTGG
chrVII	47834	1037054	G	GTTGTTGTTGCTGTTGTTGTTT
chrVII	79425	1005463	CTTTTTTTTTTTTT	CTTTTTTTTTTTTTTTTT
chrVII	79426	1005462	TTTT	TTTTATTT
chrVII	79427	1005461	TTTT	TTTTCTTT
chrVII	79428	1005460	TTTT	TTTTATTT
chrVII	79429	1005459	TTTT	TTTTGTTT
chrVII	79430	1005458	TTTT	TTTTGTTT
chrVII	79431	1005457	TTTT	TTTTGTTT
chrVII	79432	1005456	TTTT	TTTTCTTT
chrVII	79433	1005455	TTTT	TTTTATTT
chrVII	79434	1005454	TTTT	TTTTGTTT
chrVII	79435	1005453	TTTT	TTTTGTTT
chrVII	79436	1005452	TTT	TTTTGTT
chrVII	79437	1005451	TT	TTTTAT
chrVII	79438	1005450	T	TTTTA
chrVII	105646	979242	A	T
chrVII	105936	978952	C	T
chrVII	106052	978836	A	T
chrVII	106057	978831	C	G
chrVII	106155	978733	TA	TAA
chrVII	106159	978729	C	T
chrVII	106161	978727	A	G
chrVII	106171	978717	G	T
chrVII	107533	977355	ATCGTCTTCATC	ATCGTCTTCATCATCGTCGTCGGCTTCGTCTTCATC
chrVII	107539	977349	TTCATC	TTCATCATCGTCGTCGTCGTCGTCGTCATC
chrVII	107541	977347	CATC	CATCATCGTCGTCGTCGTCGTCGTTATC
chrVII	107542	977346	ATC	ATCATCGTCGTCGTCGTCGTCGTC
chrVII	107543	977345	TC	TCATCGTCGTCGTCGTCGTCGTCAGC
chrVII	107544	977344	C	CATCGTCGTCGTCGTCGTCGTCATA
chrVII	112909	971979	CATCATCATT	C
chrVII	112910	971978	ATCATCATTGTCATCATTGT	ATCATCATTGT
chrVII	112921	971967	CATCATTGTT	C
chrVII	112922	971966	ATCATTGTTT	A
chrVII	134896	949992	T	TCAAA,TCAAAA,TCA
chrVII	134910	949978	G	GAA
chrVII	134911	949977	GAAAA	GAAAAAA,GAAAAAAA
chrVII	134914	949974	AA	AACA
chrVII	134916	949972	TAAAAAAAAAAAAAAAAAAAAAAAA	TAAAAAAAAAAAAAAAAAAAAAAAAAA
chrVII	269292	815596	C	CATATATATAT
chrVII	269293	815595	CTATATATATATATATATATA	CTATATATATATATATATATATATATATATA
chrVII	269294	815594	TATA	TATAGATATAAATA
chrVII	269296	815592	TATATATATA	TATATATATAGATATATATA
chrVII	269297	815591	ATATATATAT	ATATATATATTTATATATAT
chrVII	269298	815590	TATATATATA	TATATATATAAATATATATA
chrVII	269299	815589	ATATATATAT	ATATATATATCTATATATAT
chrVII	269300	815588	TATATATATA	TATATATATAAATATATATA
chrVII	269301	815587	ATATATATAT	ATATATATATTTATATATAT
chrVII	269302	815586	TATATATATA	TATATATATAAATATATATA
chrVII	269303	815585	ATATATATAT	ATATATATATCTATATATAT
chrVII	269304	815584	TATATATATAC	TATATATATACATATATATAC
chrVII	269305	815583	ATATATATA	ATATATATATCTATATATA
chrVII	269306	815582	TA	TACATATATAGA
chrVII	269307	815581	ATAT	ATATCTATATCTAT
chrVII	269308	815580	TATATA	TATATATATACATATA
chrVII	269309	815579	ATATA	ATATATATATCTATA
chrVII	269310	815578	TATA	TATATATATAAATA
chrVII	269311	815577	ATA	ATATATATATTTA
chrVII	269312	815576	TA	TATATATATAGA
chrVII	269313	815575	A	ATATATATATT
chrVII	301751	783137	TCATATA	T
chrVII	301752	783136	CATATATATATATATATATATATATATATATATATATATAT	CATATATATATATATATATATATATATATATATAT
chrVII	301771	783117	ATATAT	A
chrVII	301786	783102	TATATA	T
chrVII	301787	783101	ATATATGTA	ATA
chrVII	301790	783098	TATGTACAT	TAT
chrVII	470564	614324	G	A
chrVII	532807	552081	A	G
chrVII	536048	548840	A	G
chrVII	536049	548839	C	T
chrVII	536166	548722	C	T
chrVII	556578	528310	G	A
chrVII	562015	522873	A	G
chrVII	562018	522870	G	T
chrVII	562023	522865	G	T
chrVII	562024	522864	A	G
chrVII	588417	496471	G	T
chrVII	631998	452890	C	A
chrVII	703829	381059	A	C
chrVII	705339	379549	T	A
chrVII	705356	379532	T	C
chrVII	812425	272463	G	A
chrVII	812431	272457	G	A
chrVII	812434	272454	A	G
chrVII	812436	272452	C	T
chrVII	812449	272439	G	T
chrVII	842454	242434	GATATATATATATATATATA	GATATATATATATATATATATA
chrVII	842456	242432	TA	TAAA
chrVII	842458	242430	TA	TAAA
chrVII	842459	242429	AT	ATTT
chrVII	842460	242428	TA	TAAA
chrVII	842461	242427	AT	ATTT
chrVII	842462	242426	TA	TAAA
chrVII	842463	242425	AT	ATTT
chrVII	842465	242423	AT	ATGT
chrVII	842466	242422	TA	TAAA
chrVII	842468	242420	TA	TAAA
chrVII	842470	242418	TA	TAAA
chrVII	842472	242416	TAA	TAAAA
chrVII	904055	180833	CTTTTTTTTTTTTTTTTTTTTTTTT	CTTTTTTTTTTTTTTTTTTTTTTTTTT
chrVII	976203	108685	GAAAA	GAAAAAAAAAA
chrVII	976208	108680	GAAAAAAAAAAAAAA	GAAAAAAAAAAAAAAAAAAAA
chrVII	976209	108679	AAAAAA	AAAAAACAAAAA
chrVII	976210	108678	AAAAAA	AAAAAATAAAAA
chrVII	976211	108677	AAAAAA	AAAAAACAAAAA
chrVII	976212	108676	AAAAAA	AAAAAACAAAAA
chrVII	976213	108675	AAAAAA	AAAAAATAAAAA
chrVII	976214	108674	AAAAAA	AAAAAAGAAAAA
chrVII	976215	108673	AAAAAA	AAAAAAGAAAAA
chrVII	976216	108672	AAAAAA	AAAAAACAAAAA
chrVII	976217	108671	AAAAAAC	AAAAAACAAAAAC
chrVII	976218	108670	AAAAA	AAAAAAGAAAA
chrVII	976219	108669	AAAA	AAAAAACAAA
chrVII	976220	108668	AAA	AAAAAACAA
chrVII	976221	108667	AA	AAAAAAAGA
chrVII	976222	108666	A	AAAAAG
chrVII	978728	106160	G	C
chrVII	979671	105217	ATTTTTTTTTTTTTTTTTTTTTT	ATTTTTTTTTTTTTTTTTTTTTTTTT
chrVII	979693	105195	T	TTTA
chrVII	981861	103027	AATATATATAT	AATATATATATGTATGCATATATATATATATATATAT
chrVII	981862	103026	ATATATATAT	ATATATATATGTATGCATATATATATTTATATATAT
chrVII	981871	103017	T	TGTATGCATATATATATATATATATAG
chrVII	1067934	16954	A	G
chrVIII	7	562633	C	CA
chrVIII	268	562372	G	A
chrVIII	1400	561240	G	T
chrVIII	1570	561070	G	A
chrVIII	1847	560793	A	G
chrVIII	1916	560724	ATTGGTACTGGCGTT	ATT
chrVIII	1919	560721	GGTACTGGCGTTAGTACTGGC	GGTACTGGC
chrVIII	1998	560642	T	C
chrVIII	2293	560347	GCCCCCCCCCCC	GCCCCCCCCCCCC
chrVIII	2560	560080	G	A
chrVIII	2735	559905	C	G
chrVIII	6998	555642	G	C
chrVIII	8686	553954	G	C
chrVIII	12575	550065	G	A
chrVIII	15126	547514	T	A
chrVIII	17077	545563	C	A
chrVIII	21426	541214	G	A
chrVIII	514829	47811	CTATATATATATATATATATATATATATATA	CTATATATATATATATATATATATATATA
chrVIII	526447	36193	C	T
chrVIII	527166	35474	C	G
chrVIII	528052	34588	G	A
chrVIII	549144	13496	A	G
chrVIII	550202	12438	C	G
chrVIII	553363	9277	G	A
chrVIII	553540	9100	T	A
chrVIII	553560	9080	A	T
chrVIII	553578	9062	G	A
chrVIII	553590	9050	G	A
chrVIII	553603	9037	A	T
chrVIII	553641	8999	A	G
chrVIII	553668	8972	A	G
chrVIII	553701	8939	G	C
chrVIII	553736	8904	T	G
chrVIII	553813	8827	A	G
chrVIII	553884	8756	A	T
chrVIII	553909	8731	G	C
chrVIII	553925	8715	G	T
chrVIII	553965	8675	T	C
chrVIII	553979	8661	T	C
chrVIII	554019	8621	G	C
chrVIII	554025	8615	C	T
chrVIII	554028	8612	C	A
chrVIII	554035	8605	T	G
chrVIII	554060	8580	A	G
chrVIII	554061	8579	CGAAAAAATAAA	C
chrVIII	554072	8568	AA	AAGCA
chrVIII	554101	8539	T	C
chrVIII	554132	8508	G	A
chrVIII	554139	8501	G	A
chrVIII	554140	8500	T	A
chrVIII	554154	8486	T	C
chrVIII	554159	8481	C	T
chrVIII	554167	8473	T	C
chrVIII	554168	8472	C	T
chrVIII	554199	8441	A	G
chrVIII	554277	8363	C	T
chrVIII	554295	8345	T	A
chrVIII	555205	7435	G	C
chrVIII	555251	7389	G	C
chrVIII	555322	7318	C	T,G
chrVIII	555334	7306	T	G
chrVIII	555418	7222	T	C
chrVIII	555442	7198	C	G
chrVIII	555451	7189	T	C
chrVIII	555583	7057	T	C
chrVIII	555745	6895	C	T
chrVIII	555748	6892	C	T
chrVIII	555751	6889	T	A
chrVIII	555826	6814	C	T
chrVIII	555832	6808	C	T
chrVIII	555837	6803	G	A
chrVIII	555846	6794	C	G
chrVIII	555857	6783	A	G
chrVIII	555859	6781	T	G
chrVIII	555967	6673	GTT	GTTT
chrVIII	555988	6652	C	A
chrVIII	555990	6650	G	A
chrVIII	556002	6638	T	A
chrVIII	556022	6618	C	T
chrVIII	556073	6567	T	A
chrVIII	556145	6495	C	T
chrVIII	556146	6494	G	A
chrVIII	556160	6480	G	T
chrVIII	556175	6465	A	T
chrVIII	556218	6422	G	A
chrVIII	556222	6418	A	T
chrVIII	556231	6409	T	C
chrVIII	556253	6387	T	G
chrVIII	556260	6380	G	A
chrVIII	556261	6379	G	A
chrVIII	556270	6370	C	G
chrVIII	562440	200	A	G
chrIX	2104	432795	C	A,T
chrIX	2320	432579	C	A
chrIX	2324	432575	T	C
chrIX	2339	432560	G	A
chrIX	2341	432558	A	G
chrIX	2344	432555	A	G
chrIX	2360	432539	T	C
chrIX	2374	432525	A	G
chrIX	2471	432428	C	T
chrIX	22274	412625	TC	TCC
chrIX	23082	411817	GT	G
chrIX	23083	411816	TGGG	TGG
chrIX	141356	293543	GTAAAGAAGAT	GTAAAGAAGATAAAGAAGAT
chrIX	141358	293541	AAAGAAGATGAAGAAGA	AAAGAAGATGAAGAAGATGAAGAAGA
chrIX	141359	293540	AAGAAGATG	AAGAAGATGCAGAAGATG
chrIX	141360	293539	AGAAGATGA	AGAAGATGACGAAGATGA
chrIX	141361	293538	GAAGATGAA	GAAGATGAACAAGATGAA
chrIX	141362	293537	AAGATGAAG	AAGATGAAGGAGATGAAG
chrIX	141363	293536	AGATGAAGA	AGATGAAGAGGATGAAGA
chrIX	141364	293535	GATGAAGAA	GATGAAGAACATGAAGAA
chrIX	141365	293534	ATGAAGAAG	ATGAAGAAGGTGAAGAAG
chrIX	141366	293533	TGAAGAAGAA	TGAAGAAGAAGAAGAAGAA
chrIX	141367	293532	GAAGAAGA	GAAGAAGATTAAGAAGA
chrIX	141368	293531	AAGAAGA	AAGAAGATGTAGAAGA
chrIX	141369	293530	AGAAGA	AGAAGATGAGGAAGA
chrIX	141370	293529	GAAG	GAAGGTGAACAAG
chrIX	141371	293528	AAGA	AAGATGAAGCAGA
chrIX	141372	293527	AGA	AGATGAAGACGA
chrIX	141373	293526	GA	GATGAAGAATA
chrIX	141374	293525	A	ATGAAGAAGG
chrIX	144026	290873	TTATATATATATACATATATATATA	TCATATATATATA
chrIX	144027	290872	TATATATATATACATATATATATACATATATA	TATATATATATACATATATA
chrIX	144040	290859	ATATATATATAC	A
chrIX	144044	290855	ATATATACATAT	A
chrIX	144047	290852	TATACATATATAAA	TA
chrIX	146966	287933	A	G
chrIX	163151	271748	ATTTTTTTTTTTTTTTTTTTTTTT	ATTTTTTTTTTTTTTTTTTTTTTTTTTTT
chrIX	163170	271729	TTTTT	TTTTTGTTTT
chrIX	163171	271728	TTTT	TTTTTGTTT
chrIX	163172	271727	TTT	TTTTTATT
chrIX	163173	271726	TT	TTTTTCT
chrIX	163174	271725	T	TTTTTTC
chrIX	169365	265534	TTGCTGCTGCTGCTGCTGCTG	TTGCTGCTGCTG
chrIX	169369	265530	TGCTGCTGC	T
chrIX	169377	265522	CTGCTGCTGTTG	CTG
chrIX	169380	265519	CTG	CTGTTGTTGTTGTTG
chrIX	169383	265516	CTGTTGTTGTTGTTGTTGTTG	CTGTTGTTGTTG
chrIX	169386	265513	T	C
chrIX	289314	145585	G	T
chrIX	324359	110540	C	A
chrIX	324378	110521	C	T
chrIX	324737	110162	C	G
chrIX	324742	110157	G	T
chrIX	324744	110155	G	T
chrIX	324773	110126	G	A
chrIX	324788	110111	A	G
chrIX	324798	110101	T	A
chrIX	324799	110100	G	A
chrIX	324810	110089	A	G
chrIX	348808	86091	A	C
chrIX	384833	50066	ATTTTTTTTTTTTTTTTTTT	ATTTTTTTTTTTTTTTTTTTTTTTT
chrIX	384848	50051	TTTTTG	TTTTTGTTTTG
chrIX	384849	50050	TTTT	TTTTTATTT
chrIX	384852	50047	T	TTTTTG
chrIX	385109	49790	CCTAATGAGATAAATAATGAGATAA	CATAATGAGATAA
chrIX	385110	49789	CTAATGAGATAAATAATGAGATAA	CTAATGAGATAA
chrIX	386340	48559	CCAACAA	C
chrIX	386341	48558	CAACAAAAA	CAA
chrIX	386344	48555	CAAAAAAAAAAAAAAAAAAAAAAAAAAAAA	CAAAAAAAAAAAAAAAAAAAAAAA,CAAAAAAAAAAAAAAAAAAAAAAAA
chrIX	386368	48531	AAAAAAGAAA	AAAA
chrIX	389171	45728	CGTGACAGGGGTG	CGTG
chrIX	389175	45724	ACAGGGGTGG	A
chrIX	389176	45723	CAGGGGTGGTAGGGGTGGT	CAGGGGTGGT
chrIX	389186	45713	AGGGGTGGTG	A
chrIX	389187	45712	GGGGTGGTGT	G
chrIX	390167	44732	TGATGGAGCGCTTTCAGTGCTAGAGCTGAATGGAGTTGAAGATGGAGCG	TGATGGAGCG
chrIX	390386	44513	G	C
chrIX	390449	44450	A	G
chrIX	390458	44441	TGGAGTTGGAG	TG
chrIX	390488	44411	G	A
chrIX	390890	44009	T	A
chrIX	390891	44008	A	G
chrIX	391085	43814	A	G
chrIX	391133	43766	G	A
chrIX	391373	43526	A	G
chrIX	391383	43516	C	G
chrIX	391394	43505	T	A
chrIX	391395	43504	A	G
chrIX	391643	43256	A	G
chrIX	391769	43130	T	G
chrIX	391838	43061	G	A
chrIX	392175	42724	C	A
chrIX	393693	41206	GGGCGACATT	GGGCGACATTCTCTGGCGACATT
chrIX	393694	41205	GGCGACATT	GGCGACATTCTCTTGCGACATT
chrIX	393695	41204	GCGACATT	GCGACATTCTCTTCCGACATT
chrIX	393696	41203	CGACATT	CGACATTCTCTTGAGACATT
chrIX	393697	41202	GACATT	GACATTCACTTGCTACATT
chrIX	393698	41201	ACATT	ACATTCTCTTGCGGCATT
chrIX	393699	41200	CATT	CATTCTCTTGCGAAATT
chrIX	393700	41199	ATT	ATTCTCTTGCGACTTT
chrIX	393701	41198	TT	TTCTCTTGCGACAGT
chrIX	393702	41197	T	TCTCTTGCGACATC
chrIX	393705	41194	CTTG	CTTGCGAAATTTTATTG
chrIX	416537	18362	A	G
chrIX	421653	13246	C	T
chrIX	427433	7466	ATTAACTAAATT	AT
chrIX	427435	7464	TAACTAAATTGAACTAAATTGAAC	TAACTAAATTGAAC
chrIX	427446	7453	AACTAAATTGA	AA
chrIX	427449	7450	TAAATTGAACA	T
chrIX	430189	4710	C	G
chrIX	431182	3717	GATAT	GATATAT
chrIX	431185	3714	ATCTC	ATCTCTC
chrIX	431186	3713	TCTC	TCACTC
chrIX	431187	3712	CT	CTAT
chrIX	431188	3711	TC	TCCC
chrIX	431189	3710	C	CTT
chrIX	432324	2575	A	T
chrIX	432326	2573	G	A
chrIX	432329	2570	T	C
chrIX	432338	2561	C	T
chrIX	432340	2559	A	G
chrIX	432394	2505	A	C
chrIX	432400	2499	T	C
chrIX	432401	2498	G	T
chrIX	432403	2496	C	A
chrIX	432412	2487	A	G
chrIX	432417	2482	A	C
chrIX	432424	2475	T	C
chrIX	432440	2459	ACCCC	ACCC
chrIX	432645	2254	A	T
chrIX	432655	2244	T	A
chrIX	432660	2239	A	G
chrIX	432664	2235	C	A
chrIX	432666	2233	T	C
chrIX	432805	2094	C	T
chrIX	433083	1816	A	T
chrIX	433087	1812	A	C
chrIX	433099	1800	A	G
chrIX	433102	1797	A	C
chrIX	433107	1792	A	T
chrIX	433114	1785	T	C
chrIX	433115	1784	T	C
chrIX	433135	1764	C	A
chrIX	433167	1732	T	G,C
chrIX	433179	1720	T	C
chrIX	433185	1714	C	G
chrIX	433201	1698	A	G
chrIX	433280	1619	C	T
chrIX	433294	1605	C	T
chrIX	433302	1597	T	C
chrIX	433307	1592	G	A
chrIX	433317	1582	C	T
chrIX	433319	1580	A	G
chrIX	433343	1556	T	G
chrIX	433365	1534	A	G
chrIX	433387	1512	T	G
chrIX	433392	1507	A	G
chrIX	433408	1491	T	C
chrIX	433431	1468	G	A
chrIX	433454	1445	C	T
chrIX	433456	1443	C	T
chrIX	433467	1432	T	C
chrIX	433471	1428	G	A
chrIX	433477	1422	A	C
chrIX	433481	1418	A	G
chrIX	433483	1416	G	C
chrIX	433497	1402	C	A
chrIX	433498	1401	A	G
chrIX	433508	1391	A	C
chrIX	433534	1365	C	T
chrIX	433535	1364	C	A
chrIX	433650	1249	C	G
chrIX	433666	1233	C	T
chrIX	433669	1230	A	C
chrIX	433672	1227	G	A
chrIX	433735	1164	T	G
chrIX	433758	1141	T	G
chrIX	433762	1137	T	C
chrIX	433768	1131	T	A
chrIX	433771	1128	A	G
chrIX	433773	1126	T	G
chrIX	433776	1123	T	C
chrIX	433785	1114	A	G
chrIX	433789	1110	T	C
chrIX	433793	1106	T	G
chrIX	433973	926	GGG	GGGTGAAGTAAAAGG
chrIX	433974	925	GG	GGTGAAGTAAAAG
chrIX	433975	924	GA	GTGAAGTAAAAGTA
chrIX	433976	923	A	AGAAGTAAAAGCG
chrIX	434146	753	A	G
chrIX	434151	748	C	T
chrIX	434152	747	A	G
chrIX	434169	730	G	A
chrIX	434206	693	C	T
chrIX	434207	692	A	G
chrIX	434208	691	A	T
chrIX	434228	671	C	T
chrIX	434254	645	A	G
chrIX	434262	637	A	G,T
chrIX	434343	556	A	G,T
chrIX	434364	535	A	G
chrIX	434369	530	TG	TGG
chrIX	434371	528	T	TC
chrIX	434426	473	AG	A
chrIX	434427	472	GTTT	GTT
chrIX	434434	465	AG	A
chrIX	434437	462	A	G
chrIX	434569	330	T	C
chrIX	434570	329	A	G
chrIX	434589	310	T	A
chrIX	434618	281	A	G
chrIX	434637	262	G	A
chrIX	434638	261	C	T
chrIX	434644	255	G	A
chrIX	434697	202	C	G
chrIX	434718	181	T	G
chrIX	434725	174	C	G
chrX	335	744736	GCC	GC
chrX	383	744688	G	A
chrX	393	744678	TAGAA	TAGAAGAA
chrX	395	744676	GAAAAAAAA	GAAAAAAAAAAA
chrX	396	744675	AAA	AAACAA
chrX	400	744671	AAA	AAATAA
chrX	402	744669	AA	AAACA
chrX	403	744668	ATTT	AAATTTT
chrX	441	744630	G	C
chrX	465	744606	T	A
chrX	486	744585	T	C
chrX	1907	743164	C	A
chrX	2025	743046	T	C
chrX	2454	742617	T	C
chrX	60680	684391	GTTTTTTTTTTTTTT	GTTTTTTTTTTTTTTT
chrX	76557	668514	GATATATATATATATATATATA	GATATATATATATATATATA
chrX	76565	668506	TATATATATATATA	TATATATATATA
chrX	86383	658688	G	A
chrX	153805	591266	T	G
chrX	157924	587147	G	A
chrX	159411	585660	GAACAAA	GAACAAACAAA
chrX	159414	585657	CAAAAAAAAAAAAA	CAAAAAAAAAAAAAAAAA
chrX	159415	585656	AAAA	AAAACAAA
chrX	159416	585655	AAAA	AAAACAAA
chrX	159417	585654	AAAA	AAAACAAA
chrX	159418	585653	AAAA	AAAACAAA
chrX	159419	585652	AAAA	AAAAGAAA
chrX	159420	585651	AAAA	AAAACAAA
chrX	159421	585650	AAAA	AAAAGAAA
chrX	159422	585649	AAAA	AAAACAAA
chrX	159423	585648	AAAA	AAAACAAA
chrX	159424	585647	AAAA	AAAACAAA
chrX	159425	585646	AAA	AAAAGAA
chrX	159426	585645	AA	AAAACA
chrX	159427	585644	A	AAAAC
chrX	175380	569691	A	G
chrX	197565	547506	T	A
chrX	197788	547283	A	G
chrX	198546	546525	A	AAATATAGAAGTTTACATGGGAGAGC
chrX	198563	546508	TGGGG	TGGG
chrX	198774	546297	G	A
chrX	198997	546074	C	A
chrX	198998	546073	T	A
chrX	199065	546006	A	C
chrX	199831	545240	G	A
chrX	199992	545079	C	T,G
chrX	200010	545061	A	C
chrX	200031	545040	G	T
chrX	200041	545030	A	C
chrX	200066	545005	A	T
chrX	200541	544530	A	C
chrX	200603	544468	A	T
chrX	200615	544456	G	T
chrX	200625	544446	G	A
chrX	200916	544155	CAAA	CAAAA
chrX	200939	544132	A	G
chrX	203454	541617	G	T
chrX	203455	541616	A	G
chrX	203549	541522	A	G
chrX	203782	541289	TAA	TA
chrX	235025	510046	C	A
chrX	284986	460085	TCTTTTTTTTCTTCTCGCTGTTTTTTCTTCTCGCT	TCTGTTTTTTCTTCTCGCT
chrX	284988	460083	TTTTTTTTCTTCTCGCTGTTTTTT	TTTTTTT
chrX	284989	460082	TTTTTTTCTTCTCGCTGTTTTTTCTTCTCGCTGTTT	TTTTTTTCTTCTCGCTGTTT
chrX	285007	460064	TTTTTCTTCTCGCTGTTT	TTTT
chrX	285009	460062	TTTCTTCTCGCTGTTTCTT	TTT
chrX	292845	452226	CGAGGAAGTAGTGATAGGAAGTAGTGA	CTAGGAAGTAGTGA
chrX	292846	452225	GAGGAAGTAGTGATAGGAAGTAGTGA	GAGGAAGTAGTGA
chrX	294125	450946	ACA	ACAGGAAGAGCCGCCAAATGTCGCAGAGGAAACCCA
chrX	354529	390542	T	G
chrX	354531	390540	T	G
chrX	354533	390538	A	T
chrX	354540	390531	A	T
chrX	354579	390492	G	A
chrX	354585	390486	T	A
chrX	354595	390476	A	T
chrX	354596	390475	T	C
chrX	354601	390470	G	T
chrX	354618	390453	T	C
chrX	354693	390378	G	A
chrX	354694	390377	T	C
chrX	354705	390366	A	T
chrX	354710	390361	T	C
chrX	354713	390358	A	C
chrX	354720	390351	T	A
chrX	354721	390350	A	G
chrX	354722	390349	T	C
chrX	354768	390303	C	T
chrX	354770	390301	A	G
chrX	354771	390300	G	A
chrX	354772	390299	C	T
chrX	354775	390296	C	T
chrX	354776	390295	G	A
chrX	354780	390291	A	C
chrX	354783	390288	C	T
chrX	366550	378521	C	A
chrX	366580	378491	C	T
chrX	469606	275465	GTAATAATAATAATAATAATAATAATAATAATAATAATAATAATAATAATA	GTAATAATAATAATAATAATAATAATAATAATAATAATAATAATAATA
chrX	496575	248496	AATATATATATATATATATA	AATATATATATATATATATATATATATATATA
chrX	496576	248495	ATATATATATAT	ATATATATATATGTATATATATAT
chrX	496577	248494	TATATATATATA	TATATATATATAGATATATATATA
chrX	496581	248490	TATATATATATA	TATATATATATACATATATATATA
chrX	496582	248489	ATATATATATAT	ATATATATATATCTATATATATAT
chrX	496583	248488	TAT	TATTTATATATAAAT
chrX	496584	248487	ATATATATATA	ATATATATATATCTATATATATA
chrX	496585	248486	TATATATATA	TATATATATATAAATATATATA
chrX	496587	248484	TATATATA	TATATATATAAAAATATATA
chrX	496588	248483	ATATATA	ATATATATATATCTATATA
chrX	496589	248482	TATATA	TATATATATATACATATA
chrX	496590	248481	ATATA	ATATATATAGATTTATA
chrX	496591	248480	TA	TACATATATATAGA
chrX	496592	248479	ATA	ATATATATATATCTA
chrX	496593	248478	TA	TATATATATATATACA
chrX	496594	248477	A	ATGTATATATATC
chrX	496777	248294	GAT	GATTATATATATATATAT
chrX	496780	248291	AATATATATATATATATA	AATATATATATATATATATATATATATATATATA
chrX	496781	248290	ATATATATATATATAT	ATATATATATATATATGTATATATATATATAT
chrX	496783	248288	ATATATATATATATA	ATATATATATATATATGTATATATATATATA
chrX	496786	248285	TATATATATATA	TATATATATATATATAGATATATATATA
chrX	496788	248283	TATATATATA	TATATATATATATATAAATATATATA
chrX	496789	248282	ATATATATA	ATATATATATATATATCTATATATA
chrX	496791	248280	ATATATA	ATATATATATATATATGTATATA
chrX	496792	248279	TATATA	TATATATATATATATAGATATA
chrX	496794	248277	TATA	TATATATATATATATACATA
chrX	496795	248276	ATA	ATATATATATATATATCTA
chrX	496796	248275	TA	TATATATATATATATAGA
chrX	518732	226339	ACGTGTGTGTGTGTGTGTGTGTGTGTGTGTGTG	ATGTGTGTGTGTGTGTG
chrX	518733	226338	CGTGTGTGTGTGTGTGTGTGTGTGTGTGTGTGTGTGTGTGTG	CGTGTGTGTGTGTGTGTGTGTGTGTG
chrX	518756	226315	GTGTGTGTGTGTGTGT	G
chrX	518759	226312	TGTGTGTGTGTGTGTGA	T
chrX	540380	204691	G	A
chrX	540551	204520	A	T
chrX	540555	204516	C	A
chrX	540564	204507	A	T
chrX	540569	204502	G	C
chrX	540585	204486	A	G
chrX	540586	204485	T	C
chrX	540591	204480	A	T
chrX	540592	204479	T	A
chrX	540610	204461	C	G
chrX	540616	204455	T	A
chrX	540626	204445	A	T
chrX	540627	204444	T	C
chrX	540632	204439	G	T
chrX	540688	204383	A	T
chrX	540806	204265	C	T
chrX	540839	204232	T	C
chrX	543024	202047	TGAGTA	T
chrX	543025	202046	GAGTATAGTATA	GAGTATA
chrX	543032	202039	GTATATT	GT
chrX	576351	168720	AATATATATATATATATATAT	AATATATATATATATATATATATATATATATATATATATATAT
chrX	576358	168713	ATATATATATATAT	ATATATATATATATATATATATCTATATATATATAT
chrX	576360	168711	ATATATATATAT	ATATATATATATATATATATATGTATATATATAT
chrX	576361	168710	TATATATATAT	TATATATATATATATATATATAGATATATATAT
chrX	576368	168703	ATAT	ATATATATATATATATATATATCTAT
chrX	593508	151563	ATTATTGTTGTTGTTGTTGTTGTTGTT	ATTGTTGTTGTTGTT
chrX	593511	151560	ATTGTTGTTGTTGTTGTTGTTGTTGTTGT	ATTGTTGTTGTTGTTGT
chrX	593526	151545	GTTGTTGTTGTT	G
chrX	593528	151543	TGTTGTTGTTGTCGT	TGT
chrX	617351	127720	GTATTTT	GTATTTTATTTT
chrX	617353	127718	ATTTTTTTTTTT	ATTTTTTTTTTTTTTTT
chrX	617354	127717	TTTTT	TTTTTGTTTT
chrX	617355	127716	TTTTT	TTTTTGTTTT
chrX	617356	127715	TTTTT	TTTTTCTTTT
chrX	617357	127714	TTTTT	TTTTTGTTTT
chrX	617358	127713	TTTTT	TTTTTATTTT
chrX	617359	127712	TTTTT	TTTTTCTTTT
chrX	617360	127711	TTTTT	TTTTTGTTTT
chrX	617361	127710	TTTT	TTTTTGTTT
chrX	617362	127709	TTT	TTTTTGTT
chrX	617363	127708	TT	TTTTTAT
chrX	617364	127707	T	TTTTTG
chrX	639019	106052	A	C
chrX	639319	105752	ACCC	ACCCCC
chrX	639321	105750	CCACACACACACACACACACACACACACACA	CCACACACACACACACACACACACACACACACA
chrX	639323	105748	AC	ACGC
chrX	639325	105746	AC	ACGC
chrX	639326	105745	CA	CAAA
chrX	639329	105742	AC	ACCC
chrX	639331	105740	AC	ACCC
chrX	639333	105738	AC	ACGC
chrX	639335	105736	AC	ACCC
chrX	639336	105735	CA	CAAA
chrX	639337	105734	AC	ACGC
chrX	639343	105728	AC	ACGC
chrX	639344	105727	CA	CAAA
chrX	639345	105726	AC	ACGC
chrX	639347	105724	AC	ACTC
chrX	639350	105721	CATATATATATATA	CATATATATATATATA
chrX	666548	78523	GTATATATATATATATATAT	GTATATATATATATATATATATATATATATATATAT
chrX	666549	78522	TATATATATATATATA	TATATATATATATATACATATATATATATATA
chrX	666551	78520	TATATATATATATATA	TATATATATATATATAAATATATATATATATA
chrX	666552	78519	ATATATATATATATAT	ATATATATATATATATGTATATATATATATAT
chrX	666554	78517	ATATATATATATAT	ATATATATATATATATTTATATATATATAT
chrX	666555	78516	TATATATATATAT	TATATATATATATATAGATATATATATAT
chrX	666556	78515	ATATATATATAT	ATATATATATATATATCTATATATATAT
chrX	666558	78513	ATATATATAT	ATATATATATATTTATCTATATATAT
chrX	666561	78510	TATATAT	TATATATATATATATAGATATAT
chrX	666562	78509	ATATAT	ATATATATATATATATGTATAT
chrX	666564	78507	ATAT	ATATATATATATATATTTAT
chrX	666565	78506	TAT	TATATATATATATATAGAT
chrX	666566	78505	AT	ATATATATATATATATTT
chrX	666567	78504	T	TATATATATATATATATA
chrX	714416	30655	G	A
chrX	714420	30651	G	T
chrX	714429	30642	A	T
chrX	714435	30636	G	A
chrX	714447	30624	A	T
chrX	714450	30621	C	A
chrX	726753	18318	G	A
chrX	729223	15848	C	T
chrX	729225	15846	C	T
chrX	729229	15842	T	C
chrX	729258	15813	T	C
chrX	737494	7577	A	T
chrX	744250	821	A	G
chrX	744441	630	G	C
chrX	744614	457	C	A
chrX	744616	455	A	G
chrX	744743	328	GGTAGGGTAATAGTAGGGTAAT	GGTAGGGTAAT
chrX	744771	300	G	A
chrX	744781	290	A	T
chrX	744815	256	G	A
chrX	744824	247	A	G
chrX	744849	222	G	A
chrX	744891	180	G	A
chrX	744913	158	C	G
chrX	744917	154	A	T
chrX	744918	153	A	G
chrX	744998	73	TGGGTGTGGG	TGG
chrX	745006	65	G	T
chrX	745012	59	G	GT
chrX	745024	47	G	T
chrX	745041	30	TGG	TGGG
chrX	745042	29	GGTGTGTG	GGGTGTGTGTGTG
chrX	745043	28	GT	G
chrXI	28	666416	AC	ACCC
chrXI	137	666307	T	C
chrXI	153	666291	T	C
chrXI	235	666209	A	C
chrXI	241	666203	C	T
chrXI	247	666197	T	C
chrXI	248	666196	T	C
chrXI	252	666192	C	T
chrXI	259	666185	C	T
chrXI	293	666151	G	C
chrXI	295	666149	C	G
chrXI	304	666140	T	C
[truncated: 899 more rows]

## Sheet: FA
Chromosome	Position	Distance from R telomere	Reference Allele	Variant Allele
chrI	305	223849	C	G
chrI	315	223839	C	A
chrI	326	223828	C	T
chrI	328	223826	C	T
chrI	402	223752	C	T
chrI	419	223735	T	A
chrI	421	223733	T	G
chrI	422	223732	A	C
chrI	424	223730	G	A
chrI	876	223278	T	C
chrI	904	223250	G	A
chrI	929	223225	A	C
chrI	981	223173	A	C
chrI	1101	223053	G	A
chrI	1113	223041	G	A
chrI	1114	223040	T	A
chrI	1179	222975	T	C
chrI	1193	222961	T	A
chrI	1197	222957	T	G
chrI	1217	222937	T	C
chrI	1230	222924	A	T
chrI	1238	222916	T	C
chrI	1263	222891	T	C
chrI	1303	222851	T	G
chrI	1379	222775	T	C
chrI	1382	222772	G	A
chrI	1483	222671	C	A
chrI	1506	222648	T	G
chrI	1564	222590	C	G
chrI	1797	222357	G	A
chrI	1802	222352	T	C
chrI	2060	222094	C	G
chrI	2331	221823	A	C
chrI	2336	221818	T	C
chrI	2340	221814	T	C
chrI	2406	221748	A	C
chrI	2435	221719	C	T
chrI	2447	221707	G	A
chrI	2450	221704	T	C
chrI	2501	221653	A	G
chrI	2510	221644	A	G
chrI	2511	221643	T	A
chrI	2524	221630	T	C
chrI	2535	221619	C	A
chrI	2536	221618	A	G
chrI	2542	221612	T	G
chrI	2543	221611	T	C
chrI	2615	221539	T	C,A
chrI	5158	218996	T	A
chrI	6736	217418	CAAAAAAAAAAAAAAAAAAA	CAAAAAAAAAAAAAAAAAAAAA
chrI	13616	210538	T	G
chrI	13654	210500	A	G
chrI	13798	210356	A	T
chrI	13830	210324	T	C
chrI	13872	210282	C	T
chrI	14765	209389	A	G
chrI	17493	206661	A	T
chrI	17511	206643	C	A
chrI	17519	206635	G	A
chrI	17651	206503	A	G
chrI	18413	205741	G	C
chrI	18425	205729	C	T
chrI	19969	204185	G	C
chrI	19974	204180	C	T
chrI	25538	198616	G	A
chrI	25544	198610	A	G
chrI	25562	198592	G	A
chrI	25582	198572	T	C
chrI	25601	198553	A	G
chrI	25613	198541	G	A
chrI	25625	198529	G	A
chrI	25655	198499	G	T
chrI	25656	198498	C	G
chrI	25658	198496	G	A
chrI	25660	198494	T	C
chrI	25661	198493	T	C
chrI	25663	198491	G	A
chrI	26071	198083	T	TGTAGTTATGATGGTG
chrI	26072	198082	ATAG	ATAGTTATGATGGTGTTAG
chrI	26072	198082	A	G
chrI	26073	198081	TAG	TAGTTAGGATGGTGCCAG
chrI	26074	198080	AG	AGTTATGATGGTGCTCG
chrI	26075	198079	GC	GTTATGATGGTGCTAAC
chrI	26077	198077	TG	TATGATGGTGTTAGCAG
chrI	26533	197621	T	C
chrI	26536	197618	T	A
chrI	26539	197615	G	A
chrI	26542	197612	T	C
chrI	26548	197606	T	G
chrI	100723	123431	TC	TCC
chrI	126323	97831	CTTTTTTTTTTTTTTT	CTTTTTTTTTTTTTTTTT,CTTTTTTTTTTTTTTTTTT
chrI	126324	97830	TT	TTGT
chrI	126325	97829	TT	TTCT
chrI	126327	97827	TT	TTAT
chrI	126328	97826	TT	TTCT
chrI	126329	97825	TT	TTAT
chrI	126330	97824	TT	TTGT
chrI	126331	97823	TT	TTCT
chrI	126332	97822	TT	TTGT
chrI	126333	97821	TT	TTGT
chrI	126334	97820	TT	TTCT
chrI	126335	97819	TT	TTAT
chrI	126336	97818	TT	TTGT
chrI	126337	97817	TT	TTCT
chrI	126338	97816	T	TTA
chrI	140473	83681	T	A
chrI	160784	63370	T	G
chrI	160794	63360	T	C
chrI	182273	41881	ATATAT	A
chrI	182312	41842	A	C
chrI	182315	41839	T	C
chrI	182402	41752	T	A
chrI	198049	26105	TAAA	TAAAGTTTGAAAA
chrI	198051	26103	A	AGGTTTGGAAT
chrI	198052	26102	A	AGTTTGAAATT
chrI	200125	24029	T	C
chrI	200128	24026	CACT	C
chrI	200134	24020	A	G
chrI	200155	23999	C	T
chrI	200161	23993	G	A
chrI	200164	23990	T	C
chrI	200170	23984	A	G
chrI	200176	23978	C	T
chrI	200179	23975	C	T
chrI	200185	23969	T	C
chrI	200198	23956	G	C
chrI	200199	23955	T	A
chrI	200209	23945	C	T
chrI	200216	23938	A	G
chrI	200888	23266	C	T
chrI	200894	23260	A	G
chrI	200900	23254	C	T
chrI	200903	23251	C	T
chrI	200904	23250	G	A
chrI	200909	23245	C	T
chrI	200912	23242	T	C
chrI	200922	23232	C	G
chrI	200923	23231	A	T
chrI	200933	23221	T	C
chrI	200939	23215	T	C
chrI	200940	23214	G	A
chrI	200951	23203	T	C
chrI	200960	23194	T	A
chrI	200971	23183	A	G
chrI	201127	23027	C	T
chrI	201283	22871	C	T
chrI	201415	22739	A	G
chrI	201806	22348	A	G
chrI	201811	22343	T	C
chrI	201814	22340	A	T
chrI	201817	22337	C	T
chrI	201841	22313	T	C
chrI	201850	22304	T	C
chrI	201853	22301	C	T
chrI	202319	21835	TTCATTTCTTCCTCT	TTCATTTCTTCCTCTGTCATTTCTTCCTCT
chrI	202329	21825	CCTCT	CCTCTGTCATTTCTTCTCT
chrI	202330	21824	CTCT	CTCTGTCATTTCTTCTTCT,CCCTGTCATTTCTTCT
chrI	202331	21823	TCT	TCTGTCATTTCTTCTCCT
chrI	202332	21822	CT	CTGTCATTTCTTCTTGT
chrI	202333	21821	T	TGTCATTTCTTCTTCG
chrI	203380	20774	C	T
chrI	204241	19913	CAAAAAAAAAAA	CAAAAAAAAAAAAAAAA
chrI	204245	19909	AAAAAA	AAAAAAGAAAAA
chrI	204246	19908	AAAAA	AAAAAGAAAA,AGAAAA
chrI	204247	19907	AAAA	AAAAGCAAA
chrI	204248	19906	AAA	AAAGACAA
chrI	204249	19905	AA	AAGAATA
chrI	204250	19904	A	AGAAAC
chrI	204534	19620	A	ATT
chrI	204536	19618	A	G
chrI	204536	19618	A	ACG
chrI	204612	19542	TG	TGG
chrI	204684	19470	T	C
chrI	204690	19464	C	T
chrI	204728	19426	T	C
chrI	204784	19370	A	G
chrI	204786	19368	T	G
chrI	204817	19337	C	T
chrI	204831	19323	G	A
chrI	204848	19306	G	T
chrI	204852	19302	A	G
chrI	204857	19297	A	G
chrI	204862	19292	G	T
chrI	204865	19289	A	T,C,G
chrI	204868	19286	A	G
chrI	204875	19279	G	T
chrI	204876	19278	C	T
chrI	204881	19273	C	T,G
chrI	204894	19260	C	T
chrI	204897	19257	A	G
chrI	204943	19211	T	C
chrI	204973	19181	A	G
chrI	204974	19180	A	G
chrI	204979	19175	TA	T
chrI	204983	19171	G	T
chrI	205367	18787	A	C
chrI	205370	18784	C	G
chrI	205950	18204	A	C
chrI	205951	18203	T	G
chrI	205956	18198	T	A
chrI	205958	18196	T	C
chrI	205972	18182	A	C
chrI	205975	18179	A	C
chrI	205980	18174	A	T
chrI	205984	18170	A	G
chrI	205987	18167	C	T
chrI	205992	18162	G	T
chrI	205995	18159	G	T
chrI	206005	18149	TCC	TC
chrI	206491	17663	C	T
chrI	206590	17564	C	T
chrI	206593	17561	T	C
chrI	206597	17557	A	G
chrI	206606	17548	A	G
chrI	207182	16972	TCC	TC
chrI	207184	16970	CTTTT	CTTT
chrI	207276	16878	A	G
chrI	207321	16833	T	G
chrI	207364	16790	T	C
chrI	207378	16776	A	C
chrI	208050	16104	G	A
chrI	208073	16081	T	TC
chrI	208102	16052	C	T
chrI	208311	15843	G	C
chrI	208774	15380	G	C
chrI	208790	15364	A	G
chrI	208849	15305	G	A
chrI	208875	15279	T	C
chrI	208925	15229	A	G
chrI	208957	15197	T	A
chrI	209069	15085	T	C
chrI	209087	15067	A	G
chrI	209114	15040	T	G
chrI	209126	15028	T	G
chrI	209128	15026	T	C
chrI	209461	14693	T	C
chrI	209470	14684	C	A
chrI	209474	14680	T	A
chrI	209859	14295	C	A
chrI	209862	14292	A	T
chrI	209886	14268	A	T
chrI	209943	14211	T	G
chrI	209973	14181	A	C
chrI	209999	14155	C	T
chrI	210004	14150	T	G
chrI	210022	14132	A	T
chrI	210030	14124	C	T
chrI	210044	14110	G	A
chrI	210102	14052	G	C
chrI	210847	13307	CAAAAAAAAA	CAAAAAAAAAA
chrI	210961	13193	TAAAAA	TAAAAAA
chrI	211015	13139	A	G
chrI	211052	13102	C	T
chrI	211093	13061	C	G
chrI	214288	9866	A	C
chrI	216729	7425	T	C
chrI	216834	7320	G	C
chrI	217677	6477	C	A
chrI	218535	5619	CTTCTTTTCTTTTTTTTTTT	CTT
chrI	218538	5616	CTTTTCTTTTTTTTTTTTTTTTTTTTTTTTTTTTTTT	CTTTTTTTTTTTTTTTTTTT
chrI	218543	5611	CTTTTTTTTTTTTTTTTTTTTTTTTTTTTTTT	CTTTTTTTTTTTTTT
chrI	222311	1843	A	G
chrI	222324	1830	T	A
chrI	223308	846	C	T
chrI	223325	829	G	C
chrI	223503	651	AAAG	AAAGAGAGTTTCCCAGGTCTGGAAG
chrI	223693	461	G	C
chrI	223725	429	CATA	C
chrI	223726	428	ATATTATTA	ATATTA
chrI	223732	422	TTAC	T
chrII	115	808480	C	A
chrII	401	808194	T	C
chrII	1187	807408	C	T
chrII	1372	807223	G	C
chrII	1675	806920	A	G
chrII	1717	806878	G	T
chrII	1795	806800	A	C
chrII	2046	806549	T	G
chrII	2066	806529	A	G
chrII	30209	778386	T	C
chrII	30722	777873	G	A
chrII	30753	777842	G	A
chrII	31524	777071	T	C
chrII	34297	774298	G	A
chrII	35484	773111	C	T,G
chrII	68282	740313	GTTATTATTATTATTATTATTATTATTATTATTATTATTATTATTATTATTATTATTATTATTATT	GTTATTATTATTATTATTATTATTATTATTATTATTATTATTATTATTATTATTATTATTATTATTATT
chrII	71815	736780	TTTCTT	TTTCTTCTT
chrII	71818	736777	CTTTTTTTTTTTT	CTTTTTTTTTTTTTTT,CTTTTTTTTTTTTTT
chrII	71819	736776	TTT	TTTCTT
chrII	71820	736775	TTT	TTTGTT
chrII	71821	736774	TTT	TTTCTT
chrII	71822	736773	TTT	TTTGTT
chrII	71823	736772	TTT	TTTGTT
chrII	71824	736771	TTT	TTTATT
chrII	71825	736770	TTT	TTTCTT
chrII	71826	736769	TTT	TTTGTT
chrII	71827	736768	TTT	TTTGTT
chrII	71828	736767	TTT	TTTATT
chrII	71829	736766	TT	TTTAT
chrII	71830	736765	T	TTTTG
chrII	72349	736246	ACAACAACAGCAACAACA	ACAACAACAGCAACAACAGCAACAACA
chrII	72358	736237	GCAACAACAACAACAACAACAACAACAACAACAACAACAACAACAA	GTAACAACAACAACAACAACAACAACAACAACAACAACAACAACAACAACAA
chrII	72361	736234	ACAACA	ACAACAGCAACA
chrII	72362	736233	CAACA	CAACAGAAACA
chrII	72363	736232	AACA	AACAGCCACA
chrII	72364	736231	ACA	ACAGCA
chrII	72365	736230	CA	CAGCAAGA
chrII	72366	736229	A	AGCAACC
chrII	72367	736228	A	G
chrII	72370	736225	ACAACA	ACAACATCAACA
chrII	72375	736220	AACAAC	AACAACCACAAC
chrII	84393	724202	CAAAAAAAAAAAAAAA	CAAAAAAAAAAAAAAAAA
chrII	84394	724201	AA	AACA
chrII	84397	724198	AA	AATA
chrII	84398	724197	AA	AACA
chrII	84400	724195	AA	AAGA
chrII	84403	724192	AA	AACA
chrII	84407	724188	AA	AACA
chrII	84408	724187	A	AAC
chrII	116229	692366	G	T
chrII	122592	686003	TTATAT	TATATAT
chrII	133015	675580	TGAAGAGGA	TGAAGAGGATGAAGACAATGGTGATGGAGAAGAGGA
chrII	133017	675578	AAGAGGA	AAGAGGATGAAGACAATGGTGATGGAGGAGAGGA
chrII	133018	675577	AGAGGA	AGAGGATGAAGACAATGGTGATGGAGAGGAGGA
chrII	133020	675575	AGGA	AGGATGAAGACAATGGTGATGGAGAAGGGGA
chrII	133023	675572	A	ATGAAGACAATGGTGATGGAGAAGAGGG
chrII	133856	674739	TCACATATA	T
chrII	133857	674738	CACATATATA	CA
chrII	133859	674736	CATATATATATATATATATATATATA	CATATATATATATATATA
chrII	133874	674721	ATATATAT	A
chrII	133876	674719	A	ACT
chrII	133877	674718	TATATATAC	T
chrII	137636	670959	AAAATAAAATAAA	AAAA
chrII	137640	670955	TAAAATAAAAAAAA	TAAAA
chrII	137645	670950	TAAAAAAAAAAAAAAAAAAAAAAAAAAAAA	TAAAAAAAAAAAAAAAAAAAA
chrII	137665	670930	AAAAAAAAAAGAA	AAA
chrII	137666	670929	AAAAAAAAAGAA	AAA
chrII	137667	670928	AAAAAAAAGAA	AAA
chrII	137669	670926	AAAAAAGAAC	A
chrII	167964	640631	CAAAAAAAAAAAAAAAA	CAAAAAAAAAAAAAAAAAA
chrII	169883	638712	TTCAG	TTCAGAGGATACTCAG
chrII	169885	638710	CAG	CAGAGGATACTAAG
chrII	169886	638709	AG	AGAGGATCCTATG
chrII	169887	638708	G	GAGGATACTAAT
chrII	169946	638649	CTGCAAAATTATTCTGGATTTGCAAAATTATTCTGGATTTGCAAAA	CTGCAAAATTATTCTGGATTTGCAAAA
chrII	169973	638622	TTATTCTGGATTTGCAAAA	T
chrII	222260	586335	G	GC
chrII	259719	548876	C	T
chrII	265334	543261	G	T
chrII	380043	428552	C	A
chrII	392827	415768	ATCTTTCCTCTGCATTTTCTTTCCT	ATCTTTCCTCTGCATTTTCTTTCCTCTGCATTTTCTTTCCT
chrII	415717	392878	CTTTTTTTTTTTTTTTTT	CTTTTTTTTTTTTTTTTTTTTTT
chrII	415718	392877	TTTTT	TTTTTGTTTT
chrII	415719	392876	TTTTT	TTTTTGTTTT
chrII	415720	392875	TTTTT	TTTTTGTTTT
chrII	415721	392874	TTTTT	TTTTTGTTTT
chrII	415722	392873	TTTTT	TTTTTGTTTT
chrII	415725	392870	TTTTT	TTTTTGTTTT
chrII	415727	392868	TTTTT	TTTTTGTTTT
chrII	415728	392867	TTTTT	TTTTTGTTTT
chrII	415729	392866	TTTTT	TTTTTCTTTT
chrII	415730	392865	TTTTT	TTTTTGTTTT
chrII	415733	392862	TT	TTTTTCT
chrII	415734	392861	TC	TTTTTGC
chrII	415735	392860	CTTTTT	CTTTTTTTTTT
chrII	420318	388277	CTGTAGTAGTAGT	CTGTAGTAGTAGTTGTAGTAGTAGT
chrII	420319	388276	TGTAGTAGTAGTAGTAGTAGTA	TGTAGTAGTAGTAGTAGTAGTAGTAGTAGTAGTA
chrII	420320	388275	GTAGTAGTAGTA	GTAGTAGTAGTATTAGTAGTAGTA
chrII	420321	388274	TAGTAGTAGTAG	TAGTAGTAGTAGGAGTAGTAGTAG
chrII	420322	388273	AGTAGTAGTAGT	AGTAGTAGTAGTTGTAGTAGTAGT
chrII	420323	388272	GTAGTAGTAGTA	GTAGTAGTAGTATTAGTAGTAGTA
chrII	420324	388271	TAGTAGTAGTAG	TAGTAGTAGTAGGAGTAGTAGTAG
chrII	420325	388270	AGTAGTAGTAGT	AGTAGTAGTAGTCGTAGTAGTAGT
chrII	420326	388269	GTAGTAGTAGTA	GTAGTAGTAGTATTAGTAGTAGTA
chrII	420327	388268	TAGTAGTAGTAG	TAGTAGTAGTAGCAGTAGTAGTAG
chrII	420328	388267	AGTAGTAGTAGT	AGTAGTAGTAGTGGTAGTAGTAGT
chrII	420329	388266	GTAGTAGTAGTA	GTAGTAGTAGTACTAGTAGTAGTA
chrII	420330	388265	TAGTAGTAGTA	TAGTAGTAGTAGGAGTAGTAGTA
chrII	420331	388264	AGTAGTAGTA	AGTAGTAGTAGGGGTAGTAGTA
chrII	420332	388263	GTAGTAGTA	GTAGTAGTAGTACTAGTAGTA
chrII	420333	388262	TAGTAGTA	TAGTAGTAGTAGGAGTAGTA
chrII	420334	388261	AGTAGTA	AGTAGTAGTAGTCGTAGTA
chrII	420335	388260	GTAGTA	GTAGTAGTAGTACTAGTA
chrII	420336	388259	TAGTA	TAGTAGTAGTAGAAGTA
chrII	420337	388258	AGTA	AGTAGTAGTAGTTGTA
chrII	420338	388257	GTA	GTAGTAGTAGTATTA
chrII	420339	388256	TA	TAGTAGTAGTAGCA
chrII	420340	388255	A	AGTAGTAGTAGTC
chrII	584286	224309	G	A
chrII	624430	184165	GCATA	GCATACATA
chrII	624431	184164	CATATATATATATATAT	CATATATATATATATATATAT
chrII	624432	184163	ATAT	ATATCTAT
chrII	624433	184162	TATA	TATAAATA
chrII	624434	184161	ATAT	ATATCTAT
chrII	624435	184160	TATA	TATACATA
chrII	624436	184159	ATAT	ATATCTAT
chrII	624437	184158	TATA	TATACATA
chrII	624438	184157	ATAT	ATATGTAT
chrII	624439	184156	TATA	TATAGATA
chrII	624440	184155	ATAT	ATATCTAT
chrII	624441	184154	TATA	TATACATA
chrII	624442	184153	ATAT	ATATGTAT
chrII	624443	184152	TATA	TATAGATA
chrII	624444	184151	ATAT	ATATCTAT
chrII	624445	184150	TAT	TATAGAT
chrII	624446	184149	AT	ATATCT
chrII	624447	184148	T	TATA
chrII	641644	166951	CATATATATATATATATATATATATATA	CATATATATATATATATATATATATATATA
chrII	695868	112727	G	GTAAATATATATATATA
chrII	695869	112726	CATATATATATATATATATATA	CATATATATATATATATATATATATATATATATATATA
chrII	695870	112725	ATATATATATATATAT	ATATATATATATATATGTATATATATATATAT
chrII	695873	112722	TATATATATATATATA	TATATATATATATATAGATATATATATATATA
chrII	695874	112721	ATATATATATATATAT	ATATATATATATATATCTATATATATATATAT
chrII	695875	112720	TATATATATATATATA	TATATATATATATATAGATATATATATATATA
chrII	695876	112719	ATATATATATATATA	ATATATATATATATATGTATATATATATATA
chrII	695878	112717	ATATATATATATA	ATATATATATATATATCTATATATATATA
chrII	695879	112716	TATATATATATA	TATATATATATATATAAATATATATATA
chrII	695880	112715	ATATATATATA	ATATATATATATATATTTATATATATA
chrII	695881	112714	TATATATATA	TATATATATATATATAAATATATATA
chrII	695884	112711	ATATATA	ATATATATATATATATGTATATA
chrII	695885	112710	TATATA	TATATATATATATATAGATATA
chrII	695886	112709	ATATA	ATATATATATATATATCTATA
chrII	695887	112708	TATA	TATATATATATATATAGATA
chrII	695888	112707	ATA	ATATATATATATATATTTA
chrII	695889	112706	TA	TATATATATATATATAAA
chrII	695890	112705	A	AT
chrII	724121	84474	A	C
chrII	737510	71085	A	G
chrII	757999	50596	GAACAAGATGAAGAAAATAAACAAGATGAA	GAACAAGATGAAGAAAATAAACAAGATGAAGAAAATAAACAAGATGAA
chrII	758001	50594	ACAAGATGAAGAAAATAA	ACAAGATGAAGAAAATAACCAAGATGAAGAAAATAA
chrII	758004	50591	AGATGAAGAAAATAAACA	AGATGAAGAAAATAAACACGATGAAGAAAATAAACA
chrII	758007	50588	TGAAGAAAATAAACAAGA	TGAAGAAAATAAACAAGAGGAAGAAAATAAACAAGA
chrII	758008	50587	GAAGAAAATAAACAAGAT	GAAGAAAATAAACAAGATAAAGAAAATAAACAAGAT
chrII	758011	50584	GAAAATAAACAAGATGAA	GAAAATAAACAAGATGAATAAAATAAACAAGATGAA
chrII	758012	50583	AAAATAAACAAGATGAA	AAAATAAACAAGATGAAGGAAATAAACAAGATGAA
chrII	758013	50582	AAATAAACAAGATGAA	AAATAAACAAGATGAAGACAATAAACAAGATGAA
chrII	758015	50580	ATAAACAAGATGAA	ATAAACAAGATGAAGAAACTAAACAAGATGAA
chrII	758016	50579	TAAACAAGATGAA	TAAACAAGATGAAGAAAAGAAACAAGATGAA
chrII	758017	50578	AAACAAGATGAA	AAACAAGATGAAGAAAATCAACAAGATGAA
chrII	758019	50576	ACAAGATGAA	ACAAGATGAAGAAAATAACCAAGATGAA
chrII	758020	50575	CAAGATGAA	CAAGATGAAGCAAATAAAAAAGATGAA
chrII	758021	50574	AAGATGAA	AAGATGAAGAAAATAAACGAGATGAA
chrII	758022	50573	AGATGAA	AGATGAAGAAAATAAACACGATGAA
chrII	758024	50571	ATGAA	ATGAAGAAAATAAACAAGCTGAA
chrII	758026	50569	GAA	GAAGAAAATAAACAAGATAAA
chrII	758027	50568	AA	AAGAAAATAAACAAGATGA
chrII	758028	50567	A	AGAAAATAACCAAGATGAG
chrII	797482	11113	G	A
chrII	799319	9276	G	A
chrII	802425	6170	G	T
chrII	804287	4308	TAAAA	TAAAAA
chrII	804397	4198	A	C
chrII	804563	4032	A	C
chrII	804747	3848	C	T
chrII	804750	3845	C	T
chrII	804786	3809	T	C
chrII	804943	3652	A	G
chrII	804946	3649	C	G
chrII	804947	3648	T	A
chrII	804948	3647	G	A
chrII	804950	3645	T	C
chrII	804962	3633	C	T
chrII	804967	3628	T	A
chrII	804972	3623	A	T
chrII	804986	3609	A	T
chrII	804995	3600	A	T
chrII	805023	3572	TA	TAAATAGTTCA
chrII	805024	3571	A	AAATAGTTCC
chrII	805305	3290	ATTTTTTTTTTTTTTTTTTT	ATTTTTTTTTTTTTTTT
chrII	805433	3162	T	C
chrII	805436	3159	G	T
chrII	805442	3153	G	C,T
chrII	805463	3132	T	C
chrII	805476	3119	A	G
chrII	805478	3117	T	A
chrII	805482	3113	T	G
chrII	805490	3105	C	T
chrII	805520	3075	G	C
chrII	805525	3070	T	C
chrII	805530	3065	A	T
chrII	805588	3007	T	C
chrII	805631	2964	A	G
chrII	805635	2960	A	C
chrII	805639	2956	A	C
chrII	805641	2954	T	A
chrII	805665	2930	A	G
chrII	805691	2904	A	T
chrII	805692	2903	G	T
chrII	805698	2897	A	T
chrII	805752	2843	C	T
chrII	805756	2839	A	G
chrII	805762	2833	A	G
chrII	805763	2832	G	A
chrII	805765	2830	A	T
chrII	805775	2820	G	A
chrII	805797	2798	G	A
chrII	805823	2772	G	A
chrII	805826	2769	A	G
chrII	805829	2766	G	C
chrII	805832	2763	A	G
chrII	805845	2750	C	T
chrII	805851	2744	T	G
chrII	805873	2722	T	C
chrII	805902	2693	G	A
chrII	805927	2668	G	A
chrII	805960	2635	C	T
chrII	805983	2612	C	T
chrII	808052	543	A	C
chrII	808103	492	T	A
chrII	808115	480	A	G
chrII	808167	428	A	C
chrII	808168	427	T	G
chrII	808176	419	G	C
chrII	808191	404	G	A
chrII	808196	399	AAGTGGC	A
chrII	808197	398	A	T
chrII	808310	285	G	C
chrII	808469	126	A	G
chrII	808492	103	G	A
chrII	808496	99	T	C
chrII	808497	98	G	A
chrII	808508	87	C	G
chrII	808509	86	A	G
chrII	808518	77	G	A
chrII	808521	74	G	T
chrII	808553	42	GGGTGTGG	GGGTGTGGTGTGG
chrII	808560	35	G	GTGT
chrIII	543	313125	C	T
chrIII	550	313118	A	T
chrIII	564	313104	G	A
chrIII	568	313100	A	C
chrIII	588	313080	G	C
chrIII	589	313079	C	T
chrIII	590	313078	C	G
chrIII	600	313068	G	A
chrIII	612	313056	T	TA
chrIII	616	313052	A	T
chrIII	797	312871	C	G
chrIII	798	312870	A	G
chrIII	803	312865	TC	T
chrIII	820	312848	C	T
chrIII	831	312837	G	A
chrIII	883	312785	G	C
chrIII	902	312766	C	T
chrIII	969	312699	C	T
chrIII	991	312677	C	A
chrIII	1094	312574	C	T
chrIII	1114	312554	A	G
chrIII	1116	312552	C	T
chrIII	4625	309043	C	T
chrIII	5109	308559	GTC	GTCAACAATCCTAGGAGTTC
chrIII	5314	308354	AG	AGG
chrIII	5938	307730	CCGACGCTGAGTCTTTAG	C
chrIII	5944	307724	CTGAGTCTTTAGTGACGTTGAGTCTTTAGTGACGTTGAGT	CTGAGTCTTTAGTGACGTTGAGT
chrIII	5961	307707	T	C
chrIII	5967	307701	CTTTAGTGACGTTGAGTTTTTA	CTTTA
chrIII	6146	307522	TTTCTT	TTTCTTCTT
chrIII	6149	307519	CTTTTTTTTTTT	CTTTTTTTTTTTTTT,CTTTTTTTTTTTTTTT
chrIII	6150	307518	TTT	TTTCTT
chrIII	6151	307517	TTT	TTTGTT
chrIII	6152	307516	TTT	TTTGTT
chrIII	6153	307515	TTT	TTTGTT
chrIII	6154	307514	TTT	TTTCTT
chrIII	6155	307513	TTT	TTTGTT
chrIII	6156	307512	TTT	TTTATT
chrIII	6157	307511	TTT	TTTCTT
chrIII	6158	307510	TTT	TTTATT
chrIII	6159	307509	TT	TTTGT
chrIII	6160	307508	T	TTTA
chrIII	7129	306539	G	T
chrIII	7150	306518	CGT	CGTCAAAGGAACAAGT
chrIII	7152	306516	T	TCAAAGGAACAAGA
chrIII	8871	304797	AATTT	AATTTATTT
chrIII	8872	304796	ATTTTTTTTTTTTTTT	ATTTTTTTTTTTTTTTTTT
chrIII	8873	304795	TTT	TTTATT
chrIII	8874	304794	TT	TTAT
chrIII	8875	304793	T	TATG,TA
chrIII	10037	303631	C	G
chrIII	11463	302205	G	T
chrIII	27338	286330	GTA	G
chrIII	27339	286329	TAAAAAAAAAAAAAAAAAAAAAAA	TAAAAAAAAAAAAAAAAAAAAA
chrIII	29124	284544	GTTTTTTGTTTATTTATTTGTTTATTT	GTTATTTGTTTATTT
chrIII	29125	284543	TTTTTTGTTTATTT	TTTT
chrIII	29127	284541	TTTTGTTTATTTATTTGTTTATTTATT	TTTTGTTTATTTATT
chrIII	29138	284530	TATT	TATTGTTGATT
chrIII	29139	284529	ATTT	ATT
chrIII	29142	284526	TGTTTATTTATTG	T
chrIII	29143	284525	GTTTATTTATTGTT	GT
chrIII	29146	284522	TATTTATTGTTGATTT	TATTT
chrIII	40569	273099	C	CAAAAAAAAAAAAAAA
chrIII	40570	273098	CAAAAAAA	CAAAAAAAAAAAAAAAAAAAAAA,CAAAAAAAAAAAAAAAAAAAAAAA
chrIII	40576	273092	AA	AAAAAAAAAAAAAAAGA
chrIII	40577	273091	A	AAAAAAAAAAAAAAAG
chrIII	41258	272410	TCCAAATGCTACGCAGCCAAATGCTACGCAGCCAAAT	TCCAAATGCTACGCAGCCAAATGCTACGCAGCCAAATGCTACGCAGCCAAAT
chrIII	41260	272408	CAAATGCTACGCAGCCAAATGCTACGCAGC	CAAATGCTACGCAGCAAAATGCTACGCAGCCAAATGCTACGCAGC
chrIII	41261	272407	AAATGCTACGCAGCCAAATGCTACGCAGCC	AAATGCTACGCAGCCGAATGCTACGCAGCCAAATGCTACGCAGCC
chrIII	41262	272406	AATGCTACGCAGCCAAATGCTACGCAGCCA	AATGCTACGCAGCCACATGCTACGCAGCCAAATGCTACGCAGCCA
chrIII	41264	272404	TGCTACGCAGCCAAATGCTACGCAGCCAAA	TGCTACGCAGCCAAAGGCTACGCAGCCAAATGCTACGCAGCCAAA
chrIII	41265	272403	GCTACGCAGCCAAATGCTACGCAGCCAAATACTAC	GCTACGCAGCCAAATACTACGCAGCCAAATGCTACGCAGCCAAATACTAC
chrIII	41268	272400	ACGCAGCCAAATGCTACGCAGCCAAAT	ACGCAGCCAAATGCTTCGCAGCCAAATGCTACGCAGCCAAAT
chrIII	41270	272398	GCAGCCAAATGCTAC	GCAGCCAAATGCTACCCAGCCAAATGCTAC
chrIII	41272	272396	AGCCAAATGCTACGC	AGCCAAATGCTACGCCGCCAAATGCTACGC
chrIII	41273	272395	GCCAAATGCTACGCA	GCCAAATGCTACGCACCCAAATGCTACGCA
chrIII	41274	272394	CCAAATGCTACGCAG	CCAAATGCTACGCAGACAAATGCTACGCAG
chrIII	41275	272393	CAAATGCTACGCAGC	CAAATGCTACGCAGCGAAATGCTACGCAGC
chrIII	41276	272392	AAATGCTACGCAGCC	AAATGCTACGCAGCCCAATGCTACGCAGCC
chrIII	41277	272391	AATGCTACGCAGCCA	AATGCTACGCAGCCACATGCTACGCAGCCA
chrIII	41278	272390	ATGCTACGCAGCCAA	ATGCTACGCAGCCAAGTGCTACGCAGCCAA
chrIII	41279	272389	TGCTACGCAGCCAAA	TGCTACGCAGCCAAACGCTACGCAGCCAAA
chrIII	41280	272388	GCTACGCAGCCAAAT	GCTACGCAGCCAAATTCTACGCAGCCAAAT
chrIII	41281	272387	CTACGCAGCCAAAT	CTACGCAGCCAAATGATACGCAGCCAAAT
chrIII	41282	272386	TACGCAGCCAAAT	TACGCAGCCAAATGCGACGCAGCCAAAT
chrIII	41285	272383	GCAGCCAAAT	GCAGCCAAATGCTACCCAGCCAAAT
chrIII	41286	272382	CAGCCAAAT	CAGCCAAATGCTACGAAGCCAAAT
chrIII	41287	272381	AGCCAAAT	AGCCAAATGCTACGCCGCCAAAT
chrIII	41288	272380	GCCAAAT	GCCAAATGCTACGCATCCAAAT
chrIII	41290	272378	CAAAT	CAAATGCTACGCAGCGAAAT
chrIII	41292	272376	AAT	AATGCTACGCAGCCACAT
chrIII	41294	272374	T	TGCTACGCAGCCAAAG
chrIII	41690	271978	TTCAAA	T
chrIII	41691	271977	TCAAAA	T
chrIII	41692	271976	CAAAAAAAAAAAAAAAAAAAAAAA	CAAAAAAAAAAAAAAAAAA,CAAAAAAAAAAAAAAAA,CAAAAAAAAAAAAAAAAA
chrIII	41710	271958	AAAAAATA	AA
chrIII	41711	271957	AAAAATA	AA
chrIII	48381	265287	ATTCAGCGTCAGC	ATTCAGCGTCAGCGTCAGCTTCGGCTTCAGCGTCAGC
chrIII	48385	265283	AGCGTCAGC	AGCGTCAGCGTCAGCTTCGGCTTCGGCGTCAGC
chrIII	48385	265283	A	G
chrIII	48386	265282	GCGTCAGC	GCGTCAGCGTCATCTTCGGCTTCGTCGTCAGC
chrIII	48388	265280	GTCAGC	GTCAGCGTCAGCTTCGGCTTCGGCCTCAGC
chrIII	48389	265279	TCAGC	TCAGCGTCAGCTTCGGCTTCGGCGGCAGC
chrIII	48390	265278	CAGC	CAGCGTCAGCTTCGGCTTCGGCGTAAGC
chrIII	48391	265277	AGC	AGCGTCAGCTTCGGCTTCGGCGTCCGC
chrIII	48392	265276	GC	GCGTCAGCTTCGGCTTCGGCGTCATC
chrIII	48393	265275	C	CGTCAGCTTCGGCTTCGGCGTCAGA
chrIII	50008	263660	AAAATA	AAAATAAATA
chrIII	50010	263658	AATATATATATATATATATATATATAT	AATATATATATATATATATATATATATATAT
chrIII	50011	263657	ATAT	ATATCTAT
chrIII	50012	263656	TATA	TATAGATA
chrIII	50013	263655	ATAT	ATATTTAT
chrIII	50014	263654	TATA	TATAGATA
chrIII	50015	263653	ATAT	ATATGTAT
chrIII	50016	263652	TATA	TATAAATA
chrIII	50017	263651	ATAT	ATATCTAT
chrIII	50018	263650	TATA	TATACATA
chrIII	50019	263649	ATAT	ATATGTAT
chrIII	50020	263648	TATA	TATACATA
chrIII	50021	263647	ATAT	ATATGTAT
chrIII	50022	263646	TATA	TATAGATA
chrIII	50023	263645	ATAT	ATATGTAT
chrIII	50024	263644	TATA	TATAGATA
chrIII	50025	263643	ATAT	ATATCTAT
chrIII	50026	263642	TATA	TATAGATA
chrIII	50027	263641	ATAT	ATATCTAT
chrIII	50028	263640	TATA	TATAAATA
chrIII	50029	263639	ATAT	ATATGTAT
chrIII	50030	263638	TATA	TATAGATA
chrIII	50031	263637	ATAT	ATATGTAT
chrIII	50032	263636	TATA	TATAAATA
chrIII	50033	263635	ATAT	ATATCTAT
chrIII	50034	263634	TAT	TATACAT
chrIII	50035	263633	AT	ATATCT
chrIII	50036	263632	T	TATAG
chrIII	82399	231269	G	A
chrIII	82432	231236	A	G
chrIII	84110	229558	G	A
chrIII	93287	220381	G	T
chrIII	99535	214133	G	A
chrIII	104529	209139	G	T
chrIII	148406	165262	T	C
chrIII	148412	165256	C	G
chrIII	148431	165237	T	TC
chrIII	148440	165228	G	A
chrIII	148478	165190	A	G
chrIII	148499	165169	A	T
chrIII	148503	165165	A	G
chrIII	148511	165157	A	T
chrIII	148513	165155	C	T
chrIII	148517	165151	C	T
chrIII	148521	165147	A	G
chrIII	148539	165129	G	C
chrIII	148545	165123	C	A
chrIII	148554	165114	A	T
chrIII	148555	165113	C	A
chrIII	148569	165099	A	C,T
chrIII	148636	165032	A	G
chrIII	148697	164971	A	G
chrIII	182851	130817	A	G
chrIII	195995	117673	A	T
chrIII	233235	80433	C	G
chrIII	244302	69366	TTG	T
chrIII	244303	69365	TGA	T
chrIII	244308	69360	G	C
chrIII	303866	9802	A	G
chrIII	308529	5139	G	A
chrIII	309362	4306	G	C
chrIII	309364	4304	G	T
chrIII	310490	3178	G	T
chrIII	311877	1791	G	T
chrIII	312847	821	T	G
chrIII	312851	817	TAT	TATGAT
chrIII	312852	816	AT	ATGGT
chrIII	312853	815	T	TGGG
chrIII	312857	811	G	A
chrIII	313631	37	G	GT
chrIII	313650	18	GGTG	GGGTGTGTG
chrIV	258	1531424	C	A
chrIV	264	1531418	T	C
chrIV	718	1530964	C	T
chrIV	1609	1530073	A	G
chrIV	1625	1530057	A	T
chrIV	1632	1530050	T	C
chrIV	1634	1530048	C	T,G
chrIV	1784	1529898	A	G
chrIV	1787	1529895	G	C
chrIV	1789	1529893	C	T
chrIV	1793	1529889	G	A
chrIV	1801	1529881	A	G
chrIV	1804	1529878	C	T
chrIV	1813	1529869	G	A
chrIV	1978	1529704	T	G
chrIV	1979	1529703	A	G
chrIV	2005	1529677	G	T
chrIV	2015	1529667	C	T
chrIV	2016	1529666	T	G
chrIV	2030	1529652	G	C
chrIV	2032	1529650	C	T
chrIV	2036	1529646	G	T
chrIV	2042	1529640	T	C
chrIV	2046	1529636	G	A
chrIV	2057	1529625	A	G
chrIV	2082	1529600	T	C
chrIV	2099	1529583	A	G
chrIV	2105	1529577	A	G
chrIV	2121	1529561	T	C
chrIV	2122	1529560	G	T
chrIV	2126	1529556	A	C
chrIV	2143	1529539	C	T
chrIV	2148	1529534	T	C
chrIV	2245	1529437	T	C
chrIV	2246	1529436	G	C
chrIV	2251	1529431	T	C
chrIV	2257	1529425	A	C
chrIV	2260	1529422	T	C
chrIV	2275	1529407	T	C
chrIV	2276	1529406	A	G
chrIV	2308	1529374	T	C
chrIV	2554	1529128	C	A
chrIV	2769	1528913	AGGG	AGGGG
chrIV	4201	1527481	A	C
chrIV	7690	1523992	CAAAA	CAAAAA
chrIV	20410	1511272	CCTATATATAT	C
chrIV	20411	1511271	CTATATATATATATATATATATATATATATATATATAT	CTATATATATATATATATATATATATAT
chrIV	20438	1511244	TATATATATA	T
chrIV	20439	1511243	ATATATATATT	A
chrIV	20440	1511242	TATATATATTC	T
chrIV	36599	1495083	C	G
chrIV	92558	1439124	GAAAAAAAAAAAAAAAAAAAAAAAAAA	GAAAAAAAAAAAAAAAAAAAAAAAAAAAAAAA
chrIV	123106	1408576	C	G
chrIV	148990	1382692	AAAATAAATAAATAAATAAATAAATAAATAAATAAATAAATAAATAAATAAATAA	AAAATAAATAAATAAATAAATAAATAAATAAATAAATAAATAAATAAATAAATAAATAA
chrIV	192899	1338783	G	T
chrIV	210307	1321375	G	A
chrIV	239045	1292637	G	C
chrIV	273506	1258176	GTTTTTTTTTTTTTTTTTTTTTTTT	GTTTTTTTTTTTTTTTTTTTTTT
chrIV	343881	1187801	GTATATATATATATATATATATATATA	GTATATATATATATATATATATATATATATA
chrIV	343882	1187800	TATA	TATAGATA
chrIV	343883	1187799	ATAT	ATATCTAT
chrIV	343884	1187798	TATA	TATAGATA
chrIV	343885	1187797	ATAT	ATATCTAT
chrIV	343886	1187796	TATA	TATACATA
chrIV	343887	1187795	ATAT	ATATGTAT
chrIV	343888	1187794	TATA	TATAAATA
chrIV	343889	1187793	ATAT	ATATCTAT
chrIV	343890	1187792	TATA	TATAGATA
chrIV	343891	1187791	ATAT	ATATGTAT
chrIV	343892	1187790	TATA	TATAGATA
chrIV	343893	1187789	ATAT	ATATCTAT
chrIV	343894	1187788	TATA	TATACATA
chrIV	343895	1187787	ATAT	ATATCTAT
chrIV	343896	1187786	TATA	TATACATA
chrIV	343897	1187785	ATAT	ATATCTAT
chrIV	343898	1187784	TATA	TATAGATA
chrIV	343899	1187783	ATAT	ATATTTAT
chrIV	343900	1187782	TATA	TATACATA
chrIV	343901	1187781	ATAT	ATATGTAT
chrIV	343902	1187780	TATA	TATAGATA
chrIV	343903	1187779	ATAT	ATATGTAT
chrIV	343904	1187778	TATA	TATAGATA
chrIV	343905	1187777	ATA	ATATTTA
chrIV	343906	1187776	TA	TATAAA
chrIV	343907	1187775	A	ATAT
chrIV	411200	1120482	CAAAAAAA	CAAAAAAAA
chrIV	637701	893981	C	G
chrIV	687938	843744	CTTTTTTTTTTTTTTT	CTTTTTTTTTTTTTTTT
chrIV	691262	840420	CAAA	CAAAGATAAA
chrIV	691264	840418	AATATATATATATATATAT	AATATATATATATATATATATATAT
chrIV	691265	840417	ATATA	ATATAACTATA
chrIV	691266	840416	TATATA	TATATAGATATA
chrIV	691267	840415	ATATAT	ATATATGTATAT
chrIV	691268	840414	TATATA	TATATAGATATA
chrIV	691269	840413	ATATAT	ATATATGTATAT
chrIV	691270	840412	TATATA	TATATACATATA
chrIV	691271	840411	ATATAT	ATATATTTATAT
chrIV	691272	840410	TATATA	TATATAGATATA
chrIV	691273	840409	ATATAT	ATATATCTATAT
chrIV	691274	840408	TATATA	TATATAAATATA
chrIV	691275	840407	ATATAT	ATATATTTATAT
chrIV	691276	840406	T	TCTATAG
chrIV	691277	840405	ATATAT	ATATATCTATAT
chrIV	691278	840404	TATAT	TATATACATAT
chrIV	691279	840403	ATAT	ATATATCTAT
chrIV	691280	840402	TAT	TATATAGAT
chrIV	691281	840401	AT	ATATATTT
chrIV	691282	840400	T	TATATAG
chrIV	691286	840396	T	TATTTAG
chrIV	757494	774188	A	C
chrIV	758173	773509	A	C
chrIV	805101	726581	G	A
chrIV	837927	693755	AAA	AAAGAATAATAATAA
chrIV	837928	693754	AA	AACAATAATAATA
chrIV	837930	693752	AAATAATAATAATAATAATAATAA	AAATAATAATAATAATAATAATAATAATAATAATAA
chrIV	837931	693751	AATAATAATAAT	AATAATAATAATCATAATAATAAT
chrIV	837932	693750	ATAATAATAATA	ATAATAATAATACTAATAATAATA
chrIV	837933	693749	TAATAATAATAA	TAATAATAATAAGAATAATAATAA
chrIV	837934	693748	AATAATAATAAT	AATAATAATAATCATAATAATAAT
chrIV	837935	693747	ATAATAATAATA	ATAATAATAATACTAATAATAATA
chrIV	837936	693746	TAATAATAATAA	TAATAATAATAACAATAATAATAA
chrIV	837937	693745	A	ACTAATAATAATC
chrIV	837938	693744	ATAATAATAATA	ATAATAATAATACTAATAATAATA
chrIV	837939	693743	TAATAATAATAA	TAATAATAATAACAATAATAATAA
chrIV	837940	693742	AATAATAATAAT	AATAATAATAATGATAATAATAAT
chrIV	837941	693741	ATAATAATAATA	ATAATAATAATACTAATAATAATA
chrIV	837942	693740	TAA	TAAGAATAATAAGAA
chrIV	837943	693739	AATAATAATAA	AATAATAATAATCATAATAATAA
chrIV	837944	693738	ATAATAATAA	ATAATAATAATACTAATAATAA
chrIV	837945	693737	TAATAATAA	TAATAATAATAAAAATAATAA
chrIV	837946	693736	AATAATAA	AATAATAATAATCATAATAA
chrIV	837947	693735	ATAATAA	ATAATAATAATATTAATAA
chrIV	837948	693734	TAATAA	TAATAATAATAAGAATAA
chrIV	837949	693733	AATAA	AATAATAACAATTATAA
chrIV	837950	693732	ATAA	ATAATAATAATACTAA
chrIV	837951	693731	TAA	TAATAATAATAACAA
chrIV	837952	693730	AA	AATAATAATAATCA
chrIV	837953	693729	A	ATAATAATAATAC
chrIV	987106	544576	G	A
chrIV	987425	544257	G	T
chrIV	987795	543887	T	C
chrIV	987801	543881	G	T
chrIV	987813	543869	A	G
chrIV	987816	543866	T	C
chrIV	987825	543857	C	G
chrIV	987827	543855	C	T
chrIV	987837	543845	G	A
chrIV	987840	543842	T	C
chrIV	987849	543833	A	T
chrIV	987855	543827	G	T
chrIV	987858	543824	G	A
chrIV	999173	532509	A	G
chrIV	1022488	509194	A	T
chrIV	1038845	492837	T	C
chrIV	1224655	307027	G	A
chrIV	1224657	307025	A	G
chrIV	1307829	223853	T	C
chrIV	1307873	223809	T	C
chrIV	1504078	27604	C	CTT
chrIV	1504082	27600	CAGCAGAGG	CAGCAGAGGTGCCCTGAGCAGAGG
chrIV	1516823	14859	GTAAGAGAGTTTTGTTATATGAGAGTTTTGTTA	GTATGAGAGTTTTGTTA
chrIV	1516825	14857	AAGAGAGTTTTGTTATA	AA
chrIV	1516826	14856	AGAGAGTTTTGTTATATGAGAGTTTTGTTA	AGAGAGTTTTGTTA
chrIV	1518802	12880	CGTTTT	CGTTTTGTTTT
chrIV	1518803	12879	GTTTTTTTTTTTTT	GTTTTTTTTTTTTTTTTTT
chrIV	1518804	12878	TTTTT	TTTTTGTTTT
chrIV	1518805	12877	TTTTT	TTTTTCTTTT
chrIV	1518806	12876	TTTTT	TTTTTCTTTT
chrIV	1518807	12875	TTTTT	TTTTTGTTTT
chrIV	1518808	12874	TTTTT	TTTTTGTTTT
chrIV	1518809	12873	TTTTT	TTTTTGTTTT
chrIV	1518810	12872	TTTTT	TTTTTGTTTT
chrIV	1518811	12871	TTTTT	TTTTTCTTTT
chrIV	1518812	12870	TTTTT	TTTTTGTTTT
chrIV	1518813	12869	TTTT	TTTTTCTTT
chrIV	1518814	12868	TTT	TTTTTGTT
chrIV	1518815	12867	TT	TTTTTAT
chrIV	1518816	12866	T	TTTTTTG
chrIV	1523207	8475	T	G
chrIV	1523282	8400	G	T
chrIV	1523473	8209	G	A
chrIV	1523478	8204	T	C
chrIV	1523493	8189	A	G
chrIV	1523533	8149	AAATAA	AAA
chrIV	1523620	8062	A	G
chrIV	1523718	7964	T	G
chrIV	1523724	7958	A	T
chrIV	1523739	7943	C	T
chrIV	1523751	7931	C	G
chrIV	1523758	7924	A	C
chrIV	1523770	7912	A	C
chrIV	1523799	7883	C	T
chrIV	1523804	7878	A	T
chrIV	1523829	7853	G	T
chrIV	1523849	7833	G	T
chrIV	1523861	7821	C	T
chrIV	1523864	7818	A	C
chrIV	1523867	7815	G	A
chrIV	1523868	7814	G	T
chrIV	1523878	7804	A	G
chrIV	1523883	7799	A	T,C
chrIV	1523887	7795	A	G
chrIV	1523902	7780	A	G
chrIV	1523918	7764	T	C
chrIV	1523930	7752	T	G
chrIV	1523931	7751	G	A
chrIV	1523935	7747	C	G,T
chrIV	1523944	7738	T	C
chrIV	1523945	7737	T	A
chrIV	1523947	7735	G	A
chrIV	1523948	7734	G	A
chrIV	1523949	7733	A	T
chrIV	1523952	7730	A	C
chrIV	1523956	7726	T	G
chrIV	1523960	7722	G	C
chrIV	1523961	7721	G	C
chrIV	1524002	7680	C	T
chrIV	1524010	7672	T	C
chrIV	1524035	7647	A	T
chrIV	1524061	7621	T	C
chrIV	1524079	7603	T	G,C
chrIV	1524105	7577	G	C
chrIV	1524108	7574	T	C
chrIV	1524167	7515	G	C
chrIV	1524195	7487	G	A
chrIV	1524227	7455	A	C
chrIV	1524260	7422	A	T
chrIV	1524263	7419	A	T
chrIV	1524265	7417	A	G
chrIV	1524287	7395	A	G
chrIV	1524301	7381	A	T
chrIV	1524303	7379	G	A
chrIV	1524304	7378	C	T
chrIV	1524306	7376	C	A
chrIV	1524313	7369	G	A
chrIV	1524314	7368	A	T
chrIV	1524315	7367	A	G
chrIV	1524331	7351	T	A
chrIV	1524379	7303	CTTTT	CTTTTT
chrIV	1524401	7281	A	G
chrIV	1524406	7276	G	A
chrIV	1524415	7267	T	C
chrIV	1524437	7245	C	T
chrIV	1524448	7234	G	A
chrIV	1524478	7204	G	A
chrIV	1524496	7186	G	A
chrIV	1524502	7180	G	A
chrIV	1524535	7147	T	C
chrIV	1524540	7142	T	A
chrIV	1524566	7116	A	G
chrIV	1524588	7094	A	G
chrIV	1524627	7055	A	G
chrIV	1524739	6943	G	A
chrIV	1524744	6938	A	G
chrIV	1524769	6913	A	G
chrIV	1524797	6885	T	G
chrIV	1524801	6881	A	C
chrIV	1524805	6877	G	A
chrIV	1524817	6865	T	A
chrIV	1524906	6776	TGGG	TGG
chrIV	1531296	386	C	G
chrIV	1531614	68	G	C
chrIV	1531618	64	A	G
chrIV	1531637	45	A	G
chrV	141	552012	G	A
chrV	217	551936	C	A
chrV	388	551765	A	T
chrV	641	551512	C	G
chrV	661	551492	GCA	G
chrV	994	551159	C	A
chrV	1044	551109	C	A
chrV	1276	550877	C	T
chrV	1310	550843	C	T
chrV	1331	550822	C	A
chrV	1570	550583	AC	A
chrV	1577	550576	A	T
chrV	1630	550523	A	T
chrV	1678	550475	C	A
chrV	1883	550270	C	A
chrV	1961	550192	C	A
chrV	2217	549936	C	T
chrV	2382	549771	C	T
chrV	2445	549708	C	A
chrV	2457	549696	C	A
chrV	2493	549660	C	T
chrV	2496	549657	C	A
chrV	2497	549656	A	T
chrV	2514	549639	A	G
chrV	2515	549638	C	A
chrV	2692	549461	A	T
chrV	2784	549369	C	A
chrV	2899	549254	C	T
chrV	2922	549231	C	G
chrV	2933	549220	TTCAT	TT
chrV	2953	549200	T	A
chrV	3046	549107	G	A
chrV	3106	549047	C	A
chrV	3111	549042	C	T
chrV	3287	548866	T	C
chrV	3307	548846	C	T
chrV	3311	548842	G	C
chrV	3354	548799	A	T
chrV	3355	548798	T	A
chrV	3384	548769	T	G
chrV	3469	548684	A	T
chrV	3543	548610	CAA	CAAA
chrV	3624	548529	CTTTT	CTTT
chrV	3635	548518	C	A
chrV	3658	548495	G	A
chrV	3673	548480	C	G
chrV	3721	548432	C	T
chrV	3735	548418	CAAA	CAAAAA
chrV	3740	548413	TAAAAA	TAAAAAA
chrV	3777	548376	AC	A
chrV	3793	548360	CAAAAA	CAAAAAAA
chrV	3796	548357	AA	AAGA
chrV	3798	548355	A	AAG
chrV	3809	548344	TC	T
chrV	3810	548343	CAAAAA	CAAAAAA
chrV	3842	548311	CT	C
chrV	3859	548294	GA	G
chrV	3865	548288	TCCC	TCC
chrV	3898	548255	C	A
chrV	3914	548239	C	A
chrV	3925	548228	G	C
chrV	3947	548206	TC	T
chrV	4002	548151	TCC	TC
chrV	4015	548138	G	A
chrV	4024	548129	G	C
chrV	4039	548114	G	A
chrV	4054	548099	ATT	A
chrV	4070	548083	A	T
chrV	4071	548082	C	A
chrV	4089	548064	CCCA	C
chrV	4090	548063	C	T
chrV	4165	547988	CAA	CAAA
chrV	4187	547966	C	A
chrV	4189	547964	G	A
chrV	4202	547951	AAT	A
chrV	4203	547950	ATCT	AT
chrV	4204	547949	TC	T
chrV	4208	547945	T	C
chrV	4209	547944	TCCC	TCC
chrV	4219	547934	G	GCT
chrV	4220	547933	GTATAT	GTATATAT
chrV	4228	547925	G	C
chrV	4272	547881	C	A
chrV	4273	547880	G	T
chrV	4279	547874	GCCCC	GCCC
chrV	4302	547851	A	C
chrV	4311	547842	C	A
chrV	4322	547831	GC	G
chrV	4326	547827	C	A
chrV	4333	547820	C	A
chrV	4355	547798	C	A
chrV	4375	547778	C	CT
chrV	4387	547766	A	T
chrV	4388	547765	C	A
chrV	4406	547747	C	A
chrV	4426	547727	A	T
chrV	4427	547726	A	T
chrV	4438	547715	GA	GAAA
chrV	4440	547713	CAAA	CAAAAA
chrV	4444	547709	CA	CAAA
chrV	4448	547705	C	A
chrV	4502	547651	C	A
chrV	4526	547627	C	A
chrV	4530	547623	ACC	AC
chrV	4532	547621	C	T
chrV	4546	547607	G	A
chrV	4549	547604	C	A
chrV	4550	547603	A	T
chrV	4588	547565	CAAA	CAAAA
chrV	4602	547551	C	G
chrV	4629	547524	CAAAA	CAAAAA
chrV	4644	547509	T	TA
chrV	4645	547508	CAAAA	CAAAAA
chrV	4671	547482	C	A
chrV	4700	547453	C	A
chrV	4713	547440	GCC	GC
chrV	4732	547421	TGTGCGGT	TGT
chrV	4759	547394	C	A
chrV	4760	547393	C	T
chrV	4765	547388	G	T
chrV	4772	547381	CAA	CAAA
chrV	4784	547369	C	T
chrV	4786	547367	C	A
chrV	4808	547345	C	A
chrV	4859	547294	G	A
chrV	4860	547293	AG	A
chrV	4862	547291	C	A
chrV	4866	547287	TGGGG	TGGG
chrV	4873	547280	GC	GCCC
chrV	4874	547279	C	CCA
chrV	4875	547278	T	TAA
chrV	4882	547271	C	A
chrV	4889	547264	T	G
chrV	4894	547259	G	A
chrV	4895	547258	C	A
chrV	4905	547248	A	C
chrV	4920	547233	C	A
chrV	4926	547227	GCCC	GCC
chrV	4961	547192	C	G
chrV	4970	547183	C	G
chrV	4982	547171	T	A
chrV	4983	547170	G	A
chrV	4984	547169	C	A
chrV	4985	547168	C	T
chrV	4986	547167	T	C
chrV	4996	547157	C	A
chrV	4997	547156	C	T
chrV	5008	547145	GT	G
chrV	5012	547141	C	A
chrV	5017	547136	A	T
chrV	5031	547122	C	A
chrV	5033	547120	C	A
chrV	5034	547119	T	G
chrV	5036	547117	C	A
chrV	5037	547116	GCTGT	G
chrV	5044	547109	G	C
chrV	5045	547108	C	A
chrV	5047	547106	G	T
chrV	5057	547096	T	G
chrV	5058	547095	T	C
chrV	5060	547093	GC	G
chrV	5072	547081	C	A
chrV	5081	547072	CAA	CAAA
chrV	5095	547058	C	T
chrV	5154	546999	C	A
chrV	5173	546980	GAAAA	GAAAAA
chrV	5178	546975	CAA	CAAA
chrV	5208	546945	G	T
chrV	5309	546844	C	A
chrV	5424	546729	C	T
chrV	5445	546708	GC	G
chrV	5518	546635	C	G
chrV	5580	546573	C	A
chrV	5585	546568	C	G
chrV	5733	546420	T	A
chrV	5744	546409	C	A
chrV	6162	545991	C	A
chrV	6317	545836	C	A
chrV	6428	545725	T	A
chrV	6460	545693	G	C
chrV	6559	545594	C	G
chrV	6574	545579	C	T
chrV	6599	545554	C	T
chrV	6955	545198	C	A
chrV	6968	545185	C	A
chrV	7138	545015	C	A
chrV	7161	544992	G	A
chrV	7369	544784	C	A
chrV	7453	544700	CAAA	CAAAA
chrV	7459	544694	C	A
chrV	7530	544623	G	T
chrV	7537	544616	C	A
chrV	7539	544614	CAAA	CAAAA
chrV	7546	544607	A	C
chrV	7559	544594	GTC	GC
chrV	7561	544592	C	A
chrV	7582	544571	A	C
chrV	7637	544516	TA	T
chrV	7638	544515	AC	A
chrV	7640	544513	GTT	GT
chrV	7686	544467	C	T
chrV	7693	544460	C	G
chrV	7695	544458	G	T
chrV	7721	544432	A	C
chrV	7763	544390	TC	T
chrV	7764	544389	C	CAA,CA
chrV	7777	544376	T	C
chrV	7780	544373	C	A
chrV	7801	544352	GCCC	GCC
chrV	7804	544349	C	G
chrV	7822	544331	C	A
chrV	7840	544313	C	T
chrV	7852	544301	C	T
chrV	7864	544289	C	A
chrV	7878	544275	G	C
chrV	7881	544272	ACAT	A
chrV	7891	544262	C	T
chrV	7892	544261	T	A
chrV	7893	544260	G	A
chrV	7900	544253	C	A
chrV	7901	544252	C	T
chrV	7907	544246	C	T
chrV	7909	544244	C	G
chrV	7918	544235	C	A
chrV	7932	544221	T	C
chrV	7933	544220	C	T
chrV	7948	544205	CGG	CG
chrV	7957	544196	GTT	GT
chrV	7970	544183	GTTTT	GTTT
chrV	7975	544178	C	T
chrV	7978	544175	G	C
chrV	7980	544173	G	C
chrV	7987	544166	C	T
chrV	7989	544164	T	A
chrV	7995	544158	C	A
chrV	7996	544157	T	G
chrV	8015	544138	CCA	C
chrV	8024	544129	TC	T
chrV	8025	544128	C	T
chrV	8039	544114	C	G
chrV	8086	544067	CAA	CAAA
chrV	8095	544058	A	T
chrV	8103	544050	C	G
chrV	8104	544049	C	T
chrV	8112	544041	T	A
chrV	8117	544036	C	G
chrV	8121	544032	G	A
chrV	8182	543971	GTTTTT	GTTTTTT
chrV	8193	543960	GTTT	GT
chrV	8276	543877	G	GA
chrV	8359	543794	GT	G
chrV	8363	543790	C	T
chrV	8368	543785	C	A
chrV	8380	543773	CAAA	CAAAA
chrV	8389	543764	GAAAA	GAAAAA
chrV	8400	543753	C	A
chrV	8407	543746	C	A
chrV	8408	543745	C	T
chrV	8411	543742	CAAAAAA	CAAAAAAA
chrV	8426	543727	C	A
chrV	8427	543726	C	A
chrV	8428	543725	G	T
chrV	8441	543712	C	A
chrV	8442	543711	T	A
chrV	8444	543709	C	A
chrV	8449	543704	G	T
chrV	8469	543684	CTTTT	CTTT
chrV	8502	543651	CAA	CAAA
chrV	8531	543622	CTTT	CTTTT
chrV	8535	543618	ATT	ATTT
chrV	8545	543608	TTGAGA	T
chrV	8611	543542	C	A
chrV	8613	543540	GCC	GC
chrV	8614	543539	C	T
chrV	8616	543537	GCA	GCACA
chrV	8617	543536	CAAA	CAAAAA
chrV	8618	543535	AA	AACA
chrV	8623	543530	CAAA	CAAAA
chrV	8627	543526	TA	TAA
chrV	8633	543520	C	G
chrV	8641	543512	C	A
chrV	8643	543510	C	G
chrV	8662	543491	C	A
chrV	8664	543489	A	T
chrV	8668	543485	A	C
chrV	8692	543461	C	A
chrV	8702	543451	CAAA	CAAAA
chrV	8716	543437	C	A
chrV	8762	543391	C	G
chrV	8786	543367	CAAA	CAAAA
chrV	8789	543364	A	AAG
chrV	8836	543317	C	A
chrV	8851	543302	C	A
chrV	8857	543296	C	A
chrV	8874	543279	CAA	CAAA
chrV	8877	543276	G	C
chrV	8927	543226	A	T
chrV	8934	543219	C	G
chrV	8955	543198	GCC	GC
chrV	8985	543168	C	A
chrV	9014	543139	CAA	CAAA
chrV	9033	543120	GCC	GC
chrV	9066	543087	GTTT	GTT
chrV	9085	543068	GC	G
chrV	9086	543067	C	A
chrV	9087	543066	AT	A
chrV	9088	543065	TA	T
chrV	9175	542978	A	T
chrV	9244	542909	A	T
chrV	9340	542813	T	C
chrV	9556	542597	C	A
chrV	9664	542489	C	G
chrV	9939	542214	A	T
chrV	10021	542132	C	A
chrV	10148	542005	A	T
chrV	10165	541988	C	A
chrV	10793	541360	A	T
chrV	11349	540804	C	A
chrV	11723	540430	C	A
chrV	11777	540376	A	T
chrV	12361	539792	C	A
chrV	12367	539786	C	A
chrV	12491	539662	A	G
chrV	13570	538583	C	A
chrV	13908	538245	C	G
chrV	20413	531740	C	A
chrV	92371	459782	TCCATAAAGC	T
chrV	92372	459781	CCATAAAGCT	C
chrV	92373	459780	CATAAAGCTTATAAAGCT	CATAAAGCT
chrV	92383	459770	ATAAAGCTCC	A
chrV	125251	426902	G	T
chrV	171907	380246	TTAAAAAAGATAAAAAAAAAAAAAAAAAGATAAAAAAAAAA	TAAAAAAAGATAAAAAAAAAA
chrV	171908	380245	TAAAAAAGATAAAAAAAAAAAAAAAAAGATAAAAAAAAAAAAAAA	TAAAAAAGATAAAAAAAAAAAAAAA
chrV	171918	380235	AAAAAAAAAAAAAAAAAGATAAAAAAAAAAAAAAA	AAAAAAAAAAAAAAAA
chrV	171933	380220	AAGATAAAAAAAAAAAAAAAT	A
chrV	202224	349929	C	A
chrV	208087	344066	C	T
chrV	295261	256892	A	T
chrV	352779	199374	ACTGCTGCTGCTGCTGCTGCTG	ACTGCTGCTGCTGCTGCTGCTGCTG
chrV	352780	199373	CTGCTGCTGCTG	CTGCTGCTGCTGATGCTGCTGCTG
chrV	352782	199371	GCT	GCTTCT
chrV	352785	199368	GCT	GCTTCT
chrV	352787	199366	TGC	TGCCGC
chrV	352790	199363	TGC	TGCGGC
chrV	352792	199361	CTGCTGCTG	CTGCTGCTGCTGTTGCTGCTG
chrV	352793	199360	TGCTGCTG	TGCTGCTGCTGTGGCTGCTG
chrV	352794	199359	GCTGCTG	GCTGCTGCTGTTCCTGCTG
chrV	352795	199358	CTGCTG	CTGCTGCTGTTGGTGCTG
chrV	352796	199357	TGCTG	TGCTGCTGTTGCGGCTG
chrV	352797	199356	GCTG	GCTGCTGTTGCTTCTG
chrV	352798	199355	CTG	CTGCTGTTGCTGATG
chrV	352799	199354	TG	TGCTGTTGCTCCCG
chrV	352800	199353	G	GCTGTTGCTGCTA
chrV	357626	194527	CTATTTTT	CT
chrV	357628	194525	ATTTTTTTTTTTTTTTTTTTTTTTTT	ATTTTTTTTTTTTTTTTTTT
chrV	357647	194506	TTTTTTTC	T
chrV	357648	194505	TTTTTTC	T
chrV	381743	170410	CTTTTTTTTTTTTT	CTTTTTTTTTTTTTT
chrV	511284	40869	G	A
chrV	528504	23649	C	G
chrV	544285	7868	G	T
chrV	545436	6717	G	T
chrV	546347	5806	G	C
chrV	546659	5494	A	G
chrV	546746	5407	AA	AAGTATCTTATTCCCAAGA
chrV	546747	5406	A	AGTATCTTATTCCCAAG
chrV	546756	5397	G	T
chrV	546892	5261	A	T
chrV	546902	5251	T	C
chrV	546950	5203	C	T
chrV	546983	5170	T	C
chrV	547017	5136	T	C
chrVI	438	269683	A	T
chrVI	449	269672	C	T
chrVI	899	269222	G	A
chrVI	902	269219	G	T
chrVI	903	269218	G	T
chrVI	950	269171	C	A
chrVI	1206	268915	T	C
chrVI	1223	268898	A	G
chrVI	1226	268895	A	G
chrVI	1236	268885	A	G
chrVI	1238	268883	C	A
chrVI	1291	268830	C	T
chrVI	1444	268677	ACA	ACAGGTCTGTCCTGGAGCCA
chrVI	1626	268495	A	G
chrVI	1732	268389	T	C
chrVI	4762	265359	ACACCAC	ACAC
chrVI	4764	265357	ACC	ACCCCC
chrVI	4765	265356	CC	CCCAC
chrVI	4802	265319	CCACACAC	CCACAC
chrVI	8485	261636	T	C
chrVI	9080	261041	G	C
chrVI	87990	182131	C	T
chrVI	87999	182122	C	T
chrVI	94808	175313	C	T
chrVI	106281	163840	CTTTTTTTTTTTTT	CTTTTTTTTTTTTTT
chrVI	155989	114132	GTTTTTTTTTTTTTTT	GTTTTTTTTTTTTTTTT
chrVI	210347	59774	TTGTGTGTGTGTGTGTGTGTGTGTGTGTGTGTGTGTGTGTGTGTGTGTGTGTGTGTGTGTGTG	TTGTGTGTGTGTGTGTGTGTGTGTGTGTGTGTGTGTGTGTGTGTGTGTGTGTGTGTGTGTGTGTGTGTG,TTGTGTGTGTGTGTGTGTGTGTGTGTGTGTGTGTGTGTGTGTGTGTGTGTGTGTGTGTGTGTGTGTG
chrVI	210348	59773	TGTGTG	TGTGTGGGTGTG
chrVI	210352	59769	TGTGTG	TGTGTGCGTGTG
chrVI	210362	59759	TGTGTG	TGTGTGGGTGTG
chrVI	210364	59757	TGTGTG	TGTGTGCGTGTG
chrVI	210365	59756	GTGTGT	GTGTGTATGTGT
chrVI	210375	59746	GTGTGT	GTGTGTTTGTGT
chrVI	210376	59745	TGTGTG	TGTGTGGGTGTG
chrVI	210378	59743	TGTGTG	TGTGTGGGTGTG
chrVI	210386	59735	TGTGTG	TGTGTGGGTGTG
chrVI	210390	59731	TGTGTG	TGTGTGAGTGTG
chrVI	210391	59730	GTGTGT	GTGTGTTTGTGT
chrVI	210392	59729	TGTGTG	TGTGTGGGTGTG
chrVI	210396	59725	TGTGTG	TGTGTGGGTGTG
chrVI	226614	43507	AAAAAATATAG	AAAAAATATAGAAAAATATAG
chrVI	226615	43506	AAAAATATAGGAAAATATAGGAAAATAT	AAAAATATAGGAAAATATAGGAAAATATAGGAAAATAT
chrVI	226616	43505	AAAATATAGG	AAAATATAGGGAAATATAGG
chrVI	226617	43504	AAATATAGGA	AAATATAGGATAATATAGGA
chrVI	226618	43503	AATATAGGAA	AATATAGGAACATATAGGAA
chrVI	226619	43502	A	ACATAGGAAAC
chrVI	226620	43501	TATAGGAAAA	TATAGGAAAAGATAGGAAAA
chrVI	226621	43500	A	AGAGGAAAATC
chrVI	226622	43499	TAGGAAAA	TAGGAAAACACAGGAAAA
chrVI	226623	43498	AGGAAAATAT	AGGAAAATATGGGAAAATAT
chrVI	226624	43497	GGAA	GGAATATATAAGAA
chrVI	226625	43496	GAAAATATAG	GAAAATATAGCAAAATATAG
chrVI	226626	43495	AAAATATAGG	AAAATATAGGGAAATATAGG
chrVI	226627	43494	AAATATAGGA	AAATATAGGACAATATAGGA
chrVI	226628	43493	AATATAGGAA	AATATAGGAAGATATAGGAA
chrVI	226629	43492	ATATAGGAAA	ATATAGGAAACTATAGGAAA
chrVI	226630	43491	TATAGGAAAA	TATAGGAAAACATAGGAAAA
chrVI	226631	43490	ATAGGAAAAT	ATAGGAAAATCTAGGAAAAT
chrVI	226632	43489	TAGGAAAATA	TAGGAAAATACAGGAAAATA
chrVI	226633	43488	AGGAAAA	AGGAAAAGATCGGAAAA
chrVI	226634	43487	GGAAAATAT	GGAAAATATATGAAAATAT
chrVI	226635	43486	GAAAATAT	GAAAATATAGCAAAATAT
chrVI	226636	43485	AAAATAT	AAAATATAGGTAAATAT
chrVI	226637	43484	AAATAT	AAATATAGGAGAATAT
chrVI	226638	43483	AATAT	AATATAGGAAGATAT
chrVI	226639	43482	ATAT	ATATAGGAAAGTAT
chrVI	226640	43481	TAT	TATAGGAAAAGAT
chrVI	226641	43480	AT	ATAGGAAAATCT
chrVI	226642	43479	T	TAGGAAAATAG
chrVI	227346	42775	CCGCATACGCA	CCGCA
chrVI	227351	42770	TACGCACACGCACACGCACACGC	TACGCACACGCACACGC
chrVI	227358	42763	ACGCAC	A
chrVI	227359	42762	CGCACA	C
chrVI	227360	42761	GCACAC	G
chrVI	227361	42760	CACACG	C
chrVI	227362	42759	ACACGC	A
chrVI	227363	42758	CACGCA	C
chrVI	227364	42757	ACGCAC	A
chrVI	227365	42756	CGCACA	C
chrVI	227366	42755	GCACAC	G
chrVI	227367	42754	CACACG	C
chrVI	227368	42753	ACACGCGCACGC	ACACGC
chrVI	266865	3256	G	T
chrVI	268793	1328	G	C
chrVII	145	1084743	C	T
chrVII	187	1084701	A	G
chrVII	275	1084613	G	A
chrVII	326	1084562	T	C
chrVII	409	1084479	A	C
chrVII	444	1084444	A	G
chrVII	451	1084437	C	T
chrVII	1254	1083634	A	G
chrVII	1294	1083594	G	T
chrVII	1295	1083593	T	C
chrVII	1300	1083588	T	A
chrVII	1302	1083586	C	G
chrVII	1308	1083580	A	T
chrVII	1309	1083579	A	C
chrVII	1310	1083578	C	T
chrVII	1500	1083388	C	A
chrVII	1641	1083247	C	G
chrVII	1645	1083243	C	T,G
chrVII	1829	1083059	A	G
chrVII	1833	1083055	T	TC
chrVII	1835	1083053	A	T
chrVII	1845	1083043	C	T
chrVII	1854	1083034	T	C
chrVII	2809	1082079	G	A
chrVII	2813	1082075	CATAT	CATATAT
chrVII	2827	1082061	T	G
chrVII	2831	1082057	A	G
chrVII	2832	1082056	T	C
chrVII	2860	1082028	A	G
chrVII	2863	1082025	C	A
chrVII	2901	1081987	G	A
chrVII	2907	1081981	T	C
chrVII	2908	1081980	T	C
chrVII	2922	1081966	C	T
chrVII	2930	1081958	G	A
chrVII	2935	1081953	C	T
chrVII	2936	1081952	C	T
chrVII	2952	1081936	T	C
chrVII	2953	1081935	C	T
chrVII	2956	1081932	C	T
chrVII	2957	1081931	G	A
chrVII	2967	1081921	G	A
chrVII	2980	1081908	T	C
chrVII	2993	1081895	A	G
chrVII	3003	1081885	G	A
chrVII	3023	1081865	T	G
chrVII	3024	1081864	A	G
chrVII	3030	1081858	C	A
chrVII	3274	1081614	TC	T
chrVII	3275	1081613	CTT	CT
chrVII	4512	1080376	C	A
chrVII	47820	1037068	CTGCTGTTGTTGTTG	CTGCTGTTGTTGTTGTTGTTGTTGCTGTTGTTGTTG
chrVII	47821	1037067	TGCTGTTGTTGTTG	TGCTGTTGTTGTTGTTGTTGTGGCTGTTGTTGTTG
chrVII	47822	1037066	GCTGTTGTTGTTG	GCTGTTGTTGTTGTTGTTGTTCCTGTTGTTGTTG
chrVII	47823	1037065	CTGTTGTTGTTG	CTGTTGTTGTTGTTGTTGTTGGTGTTGTTGTTG
chrVII	47824	1037064	TGTTGTTGTTG	TGTTGTTGTTGTTGTAGTTGCAGTTGTTGTTG
chrVII	47825	1037063	GTTGTTGTTG	GTTGTTGTTGTTGTTGTTGCTATTGTTGTTG
chrVII	47826	1037062	TTGTTGTTG	TTGTTGTTGTTGTTGTTGCTGGTGTTGTTG
chrVII	47827	1037061	TGTTGTTG	TGTTGTTGTTGTTGTTGCTGTGGTTGTTG
chrVII	47828	1037060	GTTGTTG	GTTGTTGTTGTTGTTGCTGTTATTGTTG
chrVII	47829	1037059	TTGTTG	TTGTTGTTGTTGTTGCTGTTGGTGTTG
chrVII	47830	1037058	TGTTG	TGTTGTTGTTGTTGCTGTTGTGGTTG
chrVII	47832	1037056	TTG	TTGTTGTTGTTGCTGTTGTTGGTG
chrVII	47833	1037055	TG	TGCTGTTGTTGCTGTTGTTGTAG
chrVII	47834	1037054	G	GTTGTTGTTGCTGTTGTTGTTC
chrVII	79425	1005463	CTTTTTTTTTTTTT	CTTTTTTTTTTTTTTTTT
chrVII	79426	1005462	TTTT	TTTTGTTT
chrVII	79427	1005461	TTTT	TTTTGTTT
chrVII	79428	1005460	TTTT	TTTTCTTT
chrVII	79429	1005459	TTTT	TTTTGTTT
chrVII	79430	1005458	TTTT	TTTTGTTT
chrVII	79431	1005457	TTTT	TTTTGTTT
chrVII	79432	1005456	TTTT	TTTTCTTT
chrVII	79433	1005455	TTTT	TTTTCTTT
chrVII	79434	1005454	TTTT	TTTTCTTT
chrVII	79435	1005453	TTTT	TTTTCTTT
chrVII	79436	1005452	TTT	TTTTGTT
chrVII	79437	1005451	TT	TTTTAT
chrVII	79438	1005450	T	TTTTG
chrVII	105646	979242	A	T
chrVII	105936	978952	C	T
chrVII	106052	978836	A	T
chrVII	106057	978831	C	G
chrVII	106155	978733	TA	TAA
chrVII	106159	978729	C	T,A
chrVII	106161	978727	A	G
chrVII	106171	978717	G	T
chrVII	107533	977355	ATCGTCTTCATC	ATCGTCTTCATCATCGTCGTCGTCGTCGTCTTCATC
chrVII	107539	977349	TTCATC	TTCATCATCGTCGTCGTCGTCGTCGTCATC
chrVII	107540	977348	TCATC	TCATCATCGTCGTCGTCGTCGTCGCCATC
chrVII	107541	977347	CATC	CATCATCGTCGTCGTCGTCGTCGTAATC
chrVII	107542	977346	ATC	ATCATCGTCGTCGTCGTC
chrVII	107543	977345	TC	TCATCGTCGTCGTCGTCGTCGTCACC
chrVII	107544	977344	C	CATCGTCGTCGTCGTCGTCGTCATA
chrVII	112908	971980	CCATCATCAT	C
chrVII	112909	971979	CATCATCATT	C
chrVII	112910	971978	ATCATCATTGTCATCATTGT	ATCATCATTGT
chrVII	112921	971967	CATCATTGTT	C
chrVII	134895	949993	TT	TTCAAT
chrVII	134896	949992	T	TCAAA
chrVII	134901	949987	AAAA	AAAAGAAA
chrVII	134905	949983	AAAA	AAAACAAA
chrVII	134909	949979	AGG	A
chrVII	134911	949977	GAAAA	GAAAAAA
chrVII	134914	949974	AA	AACA
chrVII	134916	949972	TAAAAAAAAAAAAAAAAAAAAAAAA	TAAAAAAAAAAAAAAAAAAAAAAAAAA
chrVII	175923	908965	C	A
chrVII	200893	883995	TTAAAATCTTGTACATAAAA	TTAAAA
chrVII	269292	815596	C	CATATATATAT
chrVII	269293	815595	CTATATATATATATATATATA	CTATATATATATATATATATATATATATATA
chrVII	269294	815594	TATATATATA	TATATATATAGATATATATA
chrVII	269295	815593	ATATATATAT	ATATATATATCTATATATAT
chrVII	269296	815592	TATATATATA	TATATATATAGATATATATA
chrVII	269297	815591	ATATATATAT	ATATATATATGTATATATAT
chrVII	269298	815590	TATATATATA	TATATATATAAATATATATA
chrVII	269299	815589	ATATATATAT	ATATATATATTTATATATAT
chrVII	269300	815588	TATATATATA	TATATATATAGATATATATA
chrVII	269302	815586	TATATATATA	TATATATATAGATATATATA
chrVII	269303	815585	ATATATATAT	ATATATATATCTATATATAT
chrVII	269304	815584	TATATATATAC	TATATATATACATATATATAC
chrVII	269305	815583	ATATATATA	ATATATATATTTATATATA
chrVII	269307	815581	ATATATA	ATATATATATCTATATA
chrVII	269308	815580	TATATA	TATATATATAGATATA
chrVII	269309	815579	ATATA	ATATATATATCTATA
chrVII	269310	815578	TATA	TATATATATAGATA
chrVII	269311	815577	ATA	ATATATATATTTA
chrVII	269312	815576	TA	TATATATATAGA
chrVII	269313	815575	A	ATATATATATT
chrVII	301751	783137	TCATATA	T
chrVII	301752	783136	CATATATATATATATATATATATATATATATATATATATAT	CATATATATATATATATATATATATATATATATAT
chrVII	301759	783129	ATATAT	A
chrVII	301786	783102	TATATA	T
chrVII	301787	783101	ATATATGTA	ATA
chrVII	301790	783098	TATGTACAT	TAT
chrVII	433324	651564	C	A
chrVII	440546	644342	T	C
chrVII	440549	644339	C	A
chrVII	461289	623599	G	T
chrVII	536048	548840	A	G
chrVII	536049	548839	C	T
chrVII	536166	548722	C	T
chrVII	556460	528428	G	T
chrVII	556472	528416	T	A
chrVII	556578	528310	G	A
chrVII	556708	528180	T	C
chrVII	562015	522873	A	G
chrVII	562018	522870	G	T
chrVII	562023	522865	G	T
chrVII	562024	522864	A	G
chrVII	564522	520366	C	T
chrVII	564528	520360	T	G
chrVII	564882	520006	T	C
chrVII	564885	520003	G	A
chrVII	564888	520000	A	T
chrVII	564891	519997	A	C
chrVII	564894	519994	G	A
chrVII	564903	519985	C	T
chrVII	564905	519983	G	A
chrVII	564906	519982	C	T
chrVII	564918	519970	A	G
chrVII	564924	519964	G	A
chrVII	564956	519932	G	A
chrVII	696464	388424	C	A
chrVII	700844	384044	C	T
chrVII	702351	382537	C	G
chrVII	702375	382513	C	G
chrVII	702377	382511	G	T
chrVII	702393	382495	G	T
chrVII	702402	382486	G	T
chrVII	702422	382466	G	A
chrVII	702674	382214	T	C
chrVII	702801	382087	AA	AATAGATACGTCCACACCGTAAGGACAAGA
chrVII	702802	382086	A	AT
chrVII	703829	381059	A	C
chrVII	703857	381031	G	A
chrVII	703914	380974	CC	CCGCAAAGTCGC
chrVII	703916	380972	TC	TCAAAGTCGCCC
chrVII	704148	380740	A	C
chrVII	704280	380608	A	C
chrVII	704541	380347	A	G
chrVII	704987	379901	ACC	AC
chrVII	705339	379549	T	A
chrVII	705356	379532	T	C
chrVII	705475	379413	A	T
chrVII	705522	379366	G	T
chrVII	705533	379355	A	C
chrVII	705860	379028	C	T
chrVII	705905	378983	C	A
chrVII	705906	378982	T	C
chrVII	705936	378952	A	G
chrVII	705959	378929	A	T
chrVII	705968	378920	A	T
chrVII	706017	378871	A	C
chrVII	812449	272439	G	T
chrVII	842454	242434	GATATATATATATATATATA	GATATATATATATATATATATA
chrVII	842455	242433	AT	ATTT
chrVII	842456	242432	TA	TAAA
chrVII	842457	242431	AT	ATTT
chrVII	842458	242430	TA	TAAA
chrVII	842459	242429	AT	ATTT
chrVII	842460	242428	TA	TAAA
chrVII	842461	242427	AT	ATGT
chrVII	842462	242426	TA	TAAA
chrVII	842464	242424	TA	TAAA
chrVII	842466	242422	TA	TAAA
chrVII	842468	242420	TA	TAAA
chrVII	842470	242418	TA	TAAA
chrVII	842472	242416	TAA	TAAAA
chrVII	904055	180833	CTTTTTTTTTTTTTTTTTTTTTTTT	CTTTTTTTTTTTTTTTTTTTTTTTTTT,CTTTTTTTTTTTTTTTTTTTTTTTTTTT
chrVII	907051	177837	C	A
chrVII	976203	108685	GAAAA	GAAAACAAAAA
chrVII	976208	108680	GAAAAAAAAAAAAAA	GAAAAAAAAAAAAAAAAAAAA
chrVII	976209	108679	AAAAAA	AAAAAAGAAAAA
chrVII	976210	108678	AAAAAA	AAAAAACAAAAA
chrVII	976211	108677	AAAAAA	AAAAAACAAAAA
chrVII	976212	108676	AAAAAA	AAAAAAGAAAAA
chrVII	976213	108675	AAAAAA	AAAAAAGAAAAA
chrVII	976214	108674	AAAAAA	AAAAAATAAAAA
chrVII	976215	108673	AAAAAA	AAAAAACAAAAA
chrVII	976216	108672	AAAAAA	AAAAAACAAAAA
chrVII	976217	108671	AAAAAAC	AAAAAACAAAAAC
chrVII	976218	108670	AAAAA	AAAAAAGAAAA
chrVII	976219	108669	AAAA	AAAAAACAAA
chrVII	976220	108668	AAA	AAAAAACAA
chrVII	976221	108667	AA	AAAAAAGA
chrVII	976222	108666	AC	AAAAAAACC
chrVII	976223	108665	C	CAAAAAA
chrVII	979671	105217	ATTTTTTTTTTTTTTTTTTTTTT	ATTTTTTTTTTTTTTTTTTTTTTTTT,ATTTTTTTTTTTTTTTTTTTTTTTT
chrVII	979693	105195	T	TTTC
chrVII	979694	105194	C	CTTT
chrVII	981861	103027	AATATATATAT	AATATATATATGTATGCATATATATATATATATATAT
chrVII	981862	103026	ATATATATAT	ATATATATATGTATGCATATATATATTTATATATAT
chrVII	981864	103024	ATATATAT	ATATATATGTATGCATATATATATATTTATATAT
chrVII	1073450	11438	G	T
chrVIII	268	562372	G	A
chrVIII	1847	560793	A	G
chrVIII	1998	560642	T	C
chrVIII	2069	560571	A	T
chrVIII	2293	560347	GCCCCCCCCCCC	GCCCCCCCCCCCC
chrVIII	6875	555765	C	G
chrVIII	18180	544460	G	A
chrVIII	123569	439071	C	A
chrVIII	328476	234164	G	C
chrVIII	350833	211807	A	G
chrVIII	358469	204171	TAAAAAAA	TAAAAAA
chrVIII	415430	147210	G	T
chrVIII	502249	60391	C	T
chrVIII	526447	36193	C	T
chrVIII	527166	35474	C	G
chrVIII	528052	34588	G	A
chrVIII	535867	26773	T	A
chrVIII	549144	13496	A	G
chrVIII	554995	7645	C	G
chrVIII	555007	7633	G	A
chrVIII	556526	6114	T	A
chrVIII	556720	5920	T	G
chrVIII	556839	5801	TGTGTGGGTGTGGTGTGGTGTGGGTGTGGGTGTGGTGTG	TGTGTGGGTGTGGTGTG
chrVIII	556861	5779	G	GT
chrVIII	556916	5724	TGGG	TG
chrVIII	556918	5722	GGTGTGTGTG	GGTGTGTG
chrVIII	562440	200	A	G
chrIX	29	434870	ACC	ACCC
chrIX	2104	432795	C	A,T
chrIX	2320	432579	C	A
chrIX	2324	432575	T	C
chrIX	2339	432560	G	A
chrIX	2341	432558	A	G
chrIX	2344	432555	A	G
chrIX	2471	432428	C	T
chrIX	22274	412625	TC	TCC
chrIX	23083	411816	TGGG	TGG
chrIX	51356	383543	A	G
chrIX	105674	329225	GATAATAATAATAATAATAATAATAATAATAATAATAATAATAATAATAATAATAATAAT	GATAATAATAATAATAATAATAATAATAATAATAATAATAATAATAATAATAATAATAATAAT
chrIX	141356	293543	GTAAAGAAGAT	GTAAAGAAGATAAAGAAGAT
chrIX	141358	293541	AAAGAAGATGAAGAAGA	AAAGAAGATGAAGAAGATGAAGAAGA
chrIX	141359	293540	AAGAAGATG	AAGAAGATGGAGAAGATG
chrIX	141360	293539	AGAAGATGA	AGAAGATGAGGAAGATGA
chrIX	141361	293538	GAAGATGAA	GAAGATGAAAAAGATGAA
chrIX	141362	293537	AAGATGAAG	AAGATGAAGGAGATGAAG
chrIX	141363	293536	AGATGAAGA	AGATGAAGATGATGAAGA
chrIX	141364	293535	GATGAAGAA	GATGAAGAATATGAAGAA
chrIX	141365	293534	ATGAAGAAG	ATGAAGAAGGTGAAGAAG
chrIX	141366	293533	TGAAGAAGA	TGAAGAAGAGGAAGAAGA
chrIX	141367	293532	GAAGAAGA	GAAGAAGATTAAGAAGA
chrIX	141368	293531	AAGAAGA	AAGAAGATGCAGAAGA
chrIX	141369	293530	AGAAGA	AGAAGATGAGGAAGA
chrIX	141370	293529	GAAGA	GAAGATGAAAAAGA
chrIX	141371	293528	AAGA	AAGATGAAGGAGA
chrIX	141372	293527	AGA	AGATGAAGACGA
chrIX	141373	293526	GA	GATGAAGAACA
chrIX	141374	293525	A	ATGAAGAATG
chrIX	143448	291451	G	T
chrIX	144026	290873	TTATATATATATACATATATATATA	TTATATATATA
chrIX	144027	290872	TATATATATATACATATATATATACATATATA	TATATATATATACATATATA
chrIX	144047	290852	TATACATATATAAA	TA
chrIX	144049	290850	TACATATATAAAGA	TA
chrIX	146966	287933	A	G
chrIX	163151	271748	ATTTTTTTTTTTTTTTTTTTTTTT	ATTTTTTTTTTTTTTTTTTTTTTTTTTTT,ATTTTTTTTTTTTTTTTTTTTTTTTTTT
chrIX	163173	271726	TT	TTTTTGT
chrIX	169365	265534	TTGCTGCTGCTGCTGCTGCTG	TTGCTGCTGCTG
chrIX	169376	265523	GCTGCTGCT	G
chrIX	169377	265522	CTGCTGCTGTTG	CTG
chrIX	169380	265519	CTGCTGTTGTTG	CTG
chrIX	169383	265516	C	T
chrIX	169386	265513	T	C
chrIX	324668	110231	T	G
chrIX	324737	110162	C	G
chrIX	324742	110157	G	T
chrIX	324744	110155	G	T
chrIX	324773	110126	G	A
chrIX	324788	110111	A	G
chrIX	324799	110100	G	A
chrIX	324810	110089	A	G
chrIX	331372	103527	T	A
chrIX	331373	103526	C	T
chrIX	339114	95785	C	T
chrIX	384833	50066	ATTTTTTTTTTTTTTTTTTT	ATTTTTTTTTTTTTTTTTTTTTTTT,ATTTTTTTTTTTTTTTTTTTTTTT
chrIX	384839	50060	TTTTT	TTTTTCTTTT
chrIX	384848	50051	TTTTTG	TTTTTGTTTTG
chrIX	384849	50050	TTTT	TTTTTGTTT
chrIX	384850	50049	TTT	TTTTTCTT
chrIX	384851	50048	TT	TTTTTTCT
chrIX	384852	50047	T	TTTTTG
chrIX	385108	49791	TCCTAATGAGATA	T
chrIX	385109	49790	CCTAATGAGATAAATAATGAGATAA	CATAATGAGATAA
chrIX	385110	49789	CTAATGAGATAAATAATGAGATAA	CTAATGAGATAA
chrIX	385123	49776	TAATGAGATAATG	T
chrIX	386341	48558	CAACAAAAA	CAA
chrIX	386344	48555	CAAAAAAAAAAAAAAAAAAAAAAAAAAAAA	CAAAAAAAAAAAAAAAAAAAAAAA,CAAAAAAAAAAAAAAAAAAAAAAAA
chrIX	386368	48531	AAAAAAGAAA	AAAA
chrIX	389171	45728	CGTGACAGGGGTG	CGTG
chrIX	389175	45724	ACAGGGGTGG	A
chrIX	389176	45723	CAGGGGTGGTAGGGGTGGT	CAGGGGTGGT
chrIX	389186	45713	AGGGGTGGTG	A
chrIX	390167	44732	TGATGGAGCGCTTTCAGTGCTAGAGCTGAATGGAGTTGAAGATGGAGCG	TGATGGAGCG
chrIX	390386	44513	G	C,A
chrIX	390449	44450	A	G
chrIX	390458	44441	TGGAGTTGGAG	TG
chrIX	390488	44411	G	A
chrIX	390890	44009	T	A
chrIX	390891	44008	A	G
chrIX	391133	43766	G	A
chrIX	391373	43526	A	G
chrIX	391383	43516	C	G
chrIX	391394	43505	T	A
chrIX	391395	43504	A	G
chrIX	391643	43256	A	G
chrIX	391760	43139	A	G
chrIX	391769	43130	T	G
chrIX	391838	43061	G	A
chrIX	391850	43049	G	T
chrIX	392175	42724	C	A
chrIX	392179	42720	C	A
chrIX	393693	41206	GGGCGACATT	GGGCGACATTCTCTGGCGACATT
chrIX	393694	41205	GGCGACATT	GGCGACATTCTCTTGCGACATT
chrIX	393695	41204	GCGACATT	GCGACATTCGCTTTCGACATT
chrIX	393696	41203	CGACATT	CGACATTCTCTTGAGACATT
chrIX	393697	41202	GACATT	GACATTCTCTTGCCACATT
chrIX	393698	41201	ACATT	ACATTCTCTTGCGCCATT
chrIX	393699	41200	CATT	CATTCTCTTGCGATATT
chrIX	393700	41199	ATT	ATTCTCTTGCGACGTT
chrIX	393701	41198	TT	TTCTCTTGCGACAGT
chrIX	393702	41197	T	TCTCTTGCGACATG
chrIX	393704	41195	TCTTG	TCTTGCGACATTAACTTG
chrIX	393705	41194	CTTG	CTTGCGACATTTTATTG
chrIX	393708	41191	G	GCGACATTTTCTTT
chrIX	427431	7468	TAATTAACTAAATT	TAATT
chrIX	427433	7466	ATTAACTAAATT	AT
chrIX	427435	7464	TAACTAAATTGAACTAAATTGAAC	TAACTAAATTGAAC
chrIX	427448	7451	CTAAATTGAA	C
chrIX	427449	7450	TAAATTGAACA	T
chrIX	428692	6207	G	T
chrIX	429849	5050	G	T
chrIX	431182	3717	GATAT	GATATAT
chrIX	431185	3714	ATCTC	ATCTCTC
chrIX	431186	3713	TC	TCCC
chrIX	431187	3712	CT	CTTT
chrIX	431188	3711	TC	TCCC
chrIX	431189	3710	C	CTA
chrIX	432324	2575	A	T
chrIX	432326	2573	G	A
chrIX	432329	2570	T	C
chrIX	432338	2561	C	T
chrIX	432340	2559	A	G
chrIX	432394	2505	A	C
chrIX	432400	2499	T	C
chrIX	432401	2498	G	T
chrIX	432403	2496	C	A
chrIX	432412	2487	A	G
chrIX	432417	2482	A	C
chrIX	432424	2475	T	C
chrIX	432440	2459	A	C
chrIX	432645	2254	A	T
chrIX	432655	2244	T	A
chrIX	432660	2239	A	G
chrIX	432664	2235	C	A
chrIX	432666	2233	T	C
chrIX	432692	2207	G	A
chrIX	432697	2202	T	C
chrIX	432712	2187	T	C
chrIX	432753	2146	A	C,G
chrIX	432768	2131	T	C
chrIX	432997	1902	T	C
chrIX	433083	1816	A	T
chrIX	433087	1812	A	C
chrIX	433099	1800	A	G
chrIX	433102	1797	A	C
chrIX	433107	1792	A	T
chrIX	433114	1785	T	C
chrIX	433115	1784	T	C
chrIX	433135	1764	C	A
chrIX	433167	1732	T	C,G
chrIX	433179	1720	T	C
chrIX	433185	1714	C	G
chrIX	433201	1698	A	G
chrIX	433253	1646	G	A
chrIX	433256	1643	G	T
chrIX	433280	1619	C	T
chrIX	433294	1605	C	T
chrIX	433302	1597	T	C
chrIX	433307	1592	G	A
chrIX	433317	1582	C	T
chrIX	433319	1580	A	G
chrIX	433343	1556	T	G
chrIX	433365	1534	A	G
chrIX	433387	1512	T	G
chrIX	433392	1507	A	G
chrIX	433408	1491	T	C
chrIX	433431	1468	G	A,C
chrIX	433526	1373	T	C
chrIX	433534	1365	C	T
chrIX	433650	1249	C	G
chrIX	433666	1233	C	T
chrIX	433669	1230	A	C
chrIX	433672	1227	G	A
chrIX	433726	1173	CGAG	CG
chrIX	433735	1164	T	G
chrIX	433758	1141	T	G
chrIX	433762	1137	T	C
chrIX	433768	1131	T	A
chrIX	433771	1128	A	G
chrIX	433773	1126	T	G
chrIX	433776	1123	T	C
chrIX	433789	1110	T	C
chrIX	433793	1106	T	G
chrIX	433819	1080	A	C
chrIX	433893	1006	A	G
chrIX	433926	973	C	T
chrIX	433973	926	GGG	GGGTGAAGTAAAAGG
chrIX	433974	925	GG	GGTGAAGTAAAAG
chrIX	433975	924	GA	GTGAAGTAAAAGTA
chrIX	433976	923	A	AAGTAAAAGCG
chrIX	434051	848	T	A
chrIX	434056	843	C	A
chrIX	434057	842	A	G
chrIX	434104	795	T	G
chrIX	434138	761	T	G
chrIX	434146	753	A	G
chrIX	434151	748	C	T
chrIX	434152	747	A	G
chrIX	434169	730	G	A
chrIX	434206	693	C	T
chrIX	434207	692	A	G
chrIX	434208	691	A	T
chrIX	434228	671	C	T
chrIX	434254	645	A	G
chrIX	434262	637	A	G,T
chrIX	434343	556	A	G,T
chrIX	434364	535	A	G
chrIX	434369	530	TG	TGG
chrIX	434371	528	T	TC
chrIX	434426	473	AG	A
chrIX	434427	472	GTTT	GTT
chrIX	434434	465	AG	A
chrIX	434437	462	A	G
chrIX	434569	330	T	C
chrIX	434570	329	A	G
chrIX	434589	310	T	A
chrIX	434618	281	A	G
chrIX	434637	262	G	A
chrIX	434638	261	C	T
chrIX	434644	255	G	A
chrIX	434661	238	TGG	TG
chrIX	434697	202	C	G
chrIX	434718	181	T	G
chrIX	434725	174	C	G
chrX	395	744676	GAAAAAAAA	GAAAAAAAAAAA
chrX	399	744672	AAA	AAATAA
chrX	1907	743164	C	A
chrX	2025	743046	T	C
chrX	2042	743029	G	A
chrX	2454	742617	T	C
chrX	33689	711382	T	A
chrX	60680	684391	GTTTTTTTTTTTTTT	GTTTTTTTTTTTTTTT,GTTTTTTTTTTTTTTTT
chrX	76557	668514	GATATATATATATATATATATA	GATATATATATATATATATA
chrX	97771	647300	T	A
chrX	134839	610232	G	T
chrX	153805	591266	T	G
chrX	159411	585660	GAACAAA	GAACAAACAAA
chrX	159414	585657	CAAAAAAAAAAAAA	CAAAAAAAAAAAAAAAAA,CAAAAAAAAAAAAAAAAAA
chrX	159415	585656	AAAA	AAAACAAA
chrX	159416	585655	AAAA	AAAAGAAA
chrX	159417	585654	AAAA	AAAAGAAA
chrX	159418	585653	AAAA	AAAACAAA
chrX	159419	585652	AAAA	AAAATAAA
chrX	159420	585651	AAAA	AAAACAAA
chrX	159421	585650	AAAA	AAAAGAAA
chrX	159422	585649	AAAA	AAAACAAA
chrX	159423	585648	AAAA	AAAACAAA
chrX	159424	585647	AAAA	AAAACAAA
chrX	159425	585646	AAA	AAAAGAA
chrX	159426	585645	AA	AAAACA
chrX	159427	585644	A	AAAAC
chrX	197565	547506	T	A
chrX	197707	547364	T	A
chrX	197788	547283	A	G
chrX	197879	547192	A	T
chrX	197897	547174	T	TGGCGACCCCAGTGAGGGATGAA
chrX	198019	547052	C	A
chrX	198023	547048	G	A
chrX	198050	547021	C	A
chrX	198064	547007	A	G
chrX	198090	546981	C	T
chrX	198096	546975	G	A
chrX	198545	546526	CA	CAAATATAGAAGTTTACATGGTAGAGA
chrX	198563	546508	TGGGG	TGGG
chrX	198774	546297	G	A
chrX	198997	546074	C	A
chrX	198998	546073	T	A
chrX	199065	546006	A	C
chrX	199227	545844	A	G
chrX	199683	545388	C	A
chrX	199831	545240	G	A
chrX	199992	545079	C	T
chrX	200010	545061	A	C
chrX	200031	545040	G	T
chrX	200041	545030	A	C
chrX	200066	545005	A	T
chrX	200541	544530	A	C
chrX	200603	544468	A	T
chrX	200615	544456	G	T
chrX	200625	544446	G	A
chrX	200866	544205	A	C
chrX	200869	544202	A	T
chrX	200882	544189	A	G
chrX	200939	544132	A	G
chrX	203525	541546	C	G
chrX	203549	541522	A	G
chrX	203782	541289	TAA	TA
chrX	203783	541288	A	G
chrX	256898	488173	C	A
chrX	264033	481038	G	T
chrX	265542	479529	C	T
chrX	284986	460085	TCTTTTTTTTCTTCTCGCTGTTTTTTCTTCTCGCT	TCTGTTTTTTCTTCTCGCT
chrX	284989	460082	TTTTTTTCTTCTCGCTGTTTTTTCTTCTCGCTGTTT	TTTTTTTCTTCTCGCTGTTT
chrX	285005	460066	GTTTTTT	GTTT
chrX	285006	460065	TTTTTTCTTCTCGCTGTTT	TTTT
chrX	285009	460062	TTTCTTCTCGCTGTTTCTT	TTT
chrX	291712	453359	C	A
chrX	292845	452226	CGAGGAAGTAGTGATAGGAAGTAGTGA	CTAGGAAGTAGTGA
chrX	292846	452225	GAGGAAGTAGTGATAGGAAGTAGTGA	GAGGAAGTAGTGA
chrX	294125	450946	ACA	ACAGGAAGAGCCGCCAAATGTCGCAGAGGAAACCCA
chrX	354529	390542	T	G
chrX	354531	390540	T	G
chrX	354533	390538	A	T
chrX	354540	390531	A	T
chrX	354579	390492	G	A
chrX	354585	390486	T	A
chrX	354595	390476	A	T
chrX	354596	390475	T	C
chrX	354601	390470	G	T
chrX	354618	390453	T	C
chrX	354693	390378	G	A
chrX	354694	390377	T	C
[truncated: 1,174 more rows]

## Sheet: AA
Chromosome	Position	Distance to R telomere	Reference Allele	Variant Allele
chrI	1263	222891	T	C
chrI	1303	222851	T	G
chrI	13616	210538	T	G
chrI	13654	210500	A	G
chrI	17651	206503	A	G
chrI	18413	205741	G	C
chrI	18425	205729	C	T
chrI	19969	204185	G	C
chrI	19974	204180	C	T
chrI	25538	198616	G	A
chrI	25544	198610	A	G
chrI	25562	198592	G	A
chrI	25582	198572	T	C
chrI	25601	198553	A	G
chrI	25656	198498	C	G
chrI	25664	198490	A	G
chrI	26533	197621	T	C
chrI	26536	197618	T	A
chrI	26539	197615	G	A
chrI	26542	197612	T	C
chrI	26548	197606	T	G
chrI	140473	83681	T	A,G
chrI	198051	26103	A	AGGTTTGGAAT
chrI	198052	26102	A	AGTTTGAAATG
chrI	200176	23978	C	T
chrI	200179	23975	C	T
chrI	200888	23266	C	T
chrI	200894	23260	A	G
chrI	200900	23254	C	T
chrI	200903	23251	C	T
chrI	200904	23250	G	A
chrI	200909	23245	C	T
chrI	201283	22871	C	T
chrI	201850	22304	T	C
chrI	201853	22301	C	T
chrI	201979	22175	T	G
chrI	203380	20774	C	T
chrI	204246	19908	AAAAA	AAAAAGAAAA
chrI	204247	19907	AAAA	AAAAGAAA
chrI	204248	19906	AAA	AAAGATAA
chrI	204249	19905	AA	AAGAAGA
chrI	204684	19470	T	C
chrI	205367	18787	A	C
chrI	205370	18784	C	G
chrI	205950	18204	A	C
chrI	205951	18203	T	G
chrI	205956	18198	T	A
chrI	205958	18196	T	C
chrI	205972	18182	A	C
chrI	205975	18179	A	C
chrI	205980	18174	A	T
chrI	205984	18170	A	G
chrI	205987	18167	C	T
chrI	205992	18162	G	T
chrI	205995	18159	G	T
chrI	206491	17663	C	T
chrI	206590	17564	C	T
chrI	206593	17561	T	C
chrI	206597	17557	A	G
chrI	206606	17548	A	G
chrI	207184	16970	CTTTT	CTTT
chrI	207276	16878	A	G
chrI	207321	16833	T	G
chrI	207364	16790	T	C
chrI	207378	16776	A	C
chrI	208050	16104	G	A
chrI	208073	16081	T	TC
chrI	208102	16052	C	T
chrI	208311	15843	G	C
chrI	209461	14693	T	C
chrI	209470	14684	C	A
chrI	209474	14680	T	A
chrI	209859	14295	C	A
chrI	209862	14292	A	T
chrI	209886	14268	A	T
chrI	210044	14110	G	A
chrI	210102	14052	G	C
chrI	210847	13307	CAAAAAAAAA	CAAAAAAAAAA
chrI	210961	13193	TAAAAA	TAAAAAA
chrI	211015	13139	A	G
chrI	211052	13102	C	T
chrI	214242	9912	A	G
chrI	214288	9866	A	C
chrI	216834	7320	G	C
chrI	218543	5611	CTTTTTTTTTTTTTTTTTTTTTTTTTTTTTTT	CTTTTTTTTTTTTTT
chrI	223308	846	C	T
chrI	223325	829	G	C
chrI	223726	428	ATATTATTA	ATATTA
chrII	401	808194	T	C
chrII	30209	778386	T	C
chrII	31524	777071	T	C
chrII	34297	774298	G	A
chrII	35484	773111	C	T
chrII	71818	736777	CTTTTTTTTTTTT	CTTTTTTTTTTTTTTT
chrII	72361	736234	ACAACA	ACAACAGCAACA
chrII	72362	736233	CAACA	CAACAGAAACA
chrII	72363	736232	AACA	AACAGCCACA
chrII	72367	736228	A	G
chrII	84393	724202	CAAAAAAAAAAAAAAA	CAAAAAAAAAAAAAAAAA
chrII	133859	674736	CATATATATATATATATATATATATA	CATATATATATATATATA
chrII	169885	638710	CAG	CAGAGGATACTAAG
chrII	169887	638708	G	GAGGATACTAA
chrII	169946	638649	CTGCAAAATTATTCTGGATTTGCAAAATTATTCTGGATTTGCAAAA	CTGCAAAATTATTCTGGATTTGCAAAA
chrII	169973	638622	TTATTCTGGATTTGCAAAAGT	TT
chrII	222260	586335	G	GC
chrII	259719	548876	C	T
chrII	265334	543261	G	T
chrII	415717	392878	CTTTTTTTTTTTTTTTTT	CTTTTTTTTTTTTTTTTTTTTTT,CTTTTTTTTTTTTTTTTTTTTT
chrII	420319	388276	TGTAGTAGTAGTAGTAGTAGTA	TGTAGTAGTAGTAGTAGTAGTAGTAGTAGTAGTA
chrII	420330	388265	TAGTAGTAGTA	TAGTAGTAGTAGGAGTAGTAGTA
chrII	420339	388256	TA	TAGTAGTAGTAGCA
chrII	624431	184164	CATATATATATATATAT	CATATATATATATATATATAT
chrII	624432	184163	ATAT	ATATGTAT
chrII	624433	184162	TATA	TATAAATA
chrII	624435	184160	TATA	TATAAATA
chrII	624437	184158	TATA	TATAAATA
chrII	624438	184157	ATAT	ATATTTAT
chrII	624441	184154	TATA	TATAAATA
chrII	624443	184152	TATA	TATAAATA
chrII	695869	112726	CATATATATATATATATATATA	CATATATATATATATATATATATATATATATATATA
chrII	695889	112706	TA	TATATATATATATATAAA
chrII	695890	112705	A	AT
chrII	758005	50590	GATGAAGAAAATAAACAA	GATGAAGAAAATAAACAATATGAAGAAAATAAACAA
chrII	758013	50582	AAATAAACAAGATGAA	AAATAAACAAGATGAAGAGAATAAACAAGATGAA
chrII	808167	428	A	C
chrII	808168	427	T	G
chrII	808176	419	G	C
chrII	808191	404	G	A
chrII	808310	285	G	C
chrII	808469	126	A	G
chrII	808492	103	G	A
chrII	808496	99	T	C
chrII	808497	98	G	A
chrII	808508	87	C	G
chrII	808509	86	A	G
chrII	808518	77	G	A
chrII	808521	74	G	T
chrIII	507	313161	A	T
chrIII	543	313125	C	T
chrIII	589	313079	C	T
chrIII	797	312871	C	G
chrIII	798	312870	A	G
chrIII	831	312837	G	A
chrIII	1133	312535	A	C
chrIII	1136	312532	T	C
chrIII	5314	308354	AG	AGG
chrIII	5944	307724	CTGAGTCTTTAGTGACGTTGAGTCTTTAGTGACGTTGAGT	CTGAGTCTTTAGTGACGTTGAGT
chrIII	6149	307519	CTTTTTTTTTTT	CTTTTTTTTTTTTTT
chrIII	8871	304797	AATTT	AATTTATTT
chrIII	8872	304796	ATTTTTTTTTTTTTTT	ATTTTTTTTTTTTTTTTTT
chrIII	8873	304795	TTT	TTTATT
chrIII	8874	304794	TT	TTAT
chrIII	8875	304793	T	TATA
chrIII	10037	303631	C	G
chrIII	11463	302205	G	T
chrIII	29124	284544	GTTTTTTGTTTATTTATTTGTTTATTT	GTTATTTGTTTATTT
chrIII	29127	284541	TTTTGTTTATTTATTTGTTTATTTATT	TTTTGTTTATTTATT
chrIII	41258	272410	TCCAAATGCTACGCAGCCAAATGCTACGCAGCCAAAT	TCCAAATGCTACGCAGCCAAATGCTACGCAGCCAAATGCTACGCAGCCAAAT
chrIII	41265	272403	GCTACGCAGCCAAATGCTACGCAGCCAAATACTAC	GCTACGCAGCCAAATACTACGCAGCCAAATGCTACGCAGCCAAATACTAC
chrIII	41286	272382	CAGCCAAAT	CAGCCAAATGCTACGTAGCCAAAT
chrIII	41692	271976	CAAAAAAAAAAAAAAAAAAAAAAA	CAAAAAAAAAAAAAAAAAA
chrIII	41711	271957	AAAAATA	AA
chrIII	48385	265283	A	G
chrIII	48385	265283	AGCGTCAGC	AGCGTCAGCGTCAGCTTCGGCTTCGGCGTCAGC
chrIII	50010	263658	AATATATATATATATATATATATATAT	AATATATATATATATATATATATATATATAT
chrIII	82399	231269	G	A
chrIII	84110	229558	G	A
chrIII	312847	821	T	G
chrIII	312852	816	AT	ATGGT
chrIII	312853	815	T	TGGC
chrIII	312857	811	G	A
chrIV	1453	1530229	C	A
chrIV	1813	1529869	G	A
chrIV	1978	1529704	T	G,A
chrIV	1979	1529703	A	G
chrIV	2005	1529677	G	T
chrIV	2015	1529667	C	T
chrIV	2016	1529666	T	G
chrIV	2030	1529652	G	C
chrIV	2032	1529650	C	T
chrIV	2036	1529646	G	T
chrIV	2042	1529640	T	C
chrIV	2046	1529636	G	A
chrIV	2057	1529625	A	G
chrIV	2082	1529600	T	C
chrIV	2554	1529128	C	A
chrIV	4201	1527481	A	C
chrIV	20410	1511272	CCTATATATAT	C
chrIV	20411	1511271	CTATATATATATATATATATATATATATATATATATAT	CTATATATATATATATATATATATATAT
chrIV	343881	1187801	GTATATATATATATATATATATATATA	GTATATATATATATATATATATATATATATA,GTATATATATATATATATATATATATATATATA,GTATATATATATATATATATATATATATA
chrIV	343883	1187799	ATAT	ATATTTAT
chrIV	343903	1187779	ATAT	ATATTTAT
chrIV	691264	840418	AATATATATATATATATAT	AATATATATATATATATATATATAT
chrIV	691265	840417	ATATAT	ATATATCTATAT
chrIV	691267	840415	ATATAT	ATATATTTATAT
chrIV	691270	840412	TATATA	TATATAGATATA
chrIV	691273	840409	ATATAT	ATATATGTATAT
chrIV	691275	840407	ATATAT	ATATATTTATAT
chrIV	691281	840401	AT	ATATATTT
chrIV	691282	840400	T	TATATA
chrIV	714956	816726	G	T
chrIV	757494	774188	A	C
chrIV	758173	773509	A	C
chrIV	837930	693752	AAATAATAATAATAATAATAATAA	AAATAATAATAATAATAATAATAATAATAATAATAA
chrIV	837935	693747	ATAATAAT	ATAATAATGATAGTAATAAT
chrIV	837947	693735	ATAATAA	ATAATAATAATAGTAATAA
chrIV	837951	693731	TAA	TAATAATAATAACAA
chrIV	987106	544576	G	A
chrIV	1504160	27522	T	C
chrIV	1504164	27518	C	T
chrIV	1516826	14856	AGAGAGTTTTGTTATATGAGAGTTTTGTTA	AGAGAGTTTTGTTA
chrIV	1518803	12879	GTTTTTTTTTTTTT	GTTTTTTTTTTTTTTTTTT
chrIV	1518808	12874	TTTTT	TTTTTGTTTT
chrIV	1518815	12867	TT	TTTTTAT
chrIV	1523207	8475	T	G
chrIV	1523282	8400	G	T
chrIV	1524227	7455	A	C
chrIV	1524260	7422	A	T
chrIV	1524263	7419	A	T
chrIV	1524265	7417	A	G
chrIV	1524287	7395	A	G
chrIV	1524301	7381	A	T
chrIV	1524303	7379	G	A
chrIV	1524304	7378	C	T
chrIV	1524306	7376	C	A
chrIV	1524313	7369	G	A
chrIV	1524314	7368	A	T
chrIV	1524315	7367	A	G
chrIV	1524535	7147	T	C
chrIV	1524540	7142	T	A
chrIV	1524566	7116	A	G
chrIV	1524588	7094	A	G
chrIV	1524627	7055	A	G
chrIV	1524797	6885	T	G
chrIV	1524817	6865	T	A
chrV	162	551991	C	A
chrV	342	551811	C	A
chrV	726	551427	G	A
chrV	1326	550827	C	A
chrV	2550	549603	C	T
chrV	2551	549602	GA	GAA
chrV	2609	549544	C	A
chrV	3315	548838	T	G
chrV	3737	548416	A	T
chrV	3792	548361	TC	T
chrV	4308	547845	T	A
chrV	4375	547778	C	T
chrV	4670	547483	T	TA
chrV	4700	547453	C	A
chrV	4708	547445	G	A
chrV	4709	547444	A	C
chrV	4724	547429	C	G
chrV	4738	547415	GTTTT	GTTT
chrV	4786	547367	C	T
chrV	4895	547258	C	T
chrV	4982	547171	T	G
chrV	4994	547159	TTCC	T
chrV	5029	547124	A	G
chrV	5072	547081	C	A
chrV	5088	547065	AAT	A
chrV	5459	546694	C	A
chrV	5784	546369	G	T
chrV	6237	545916	C	A
chrV	7255	544898	C	A
chrV	7418	544735	C	A
chrV	7715	544438	G	GA
chrV	7716	544437	CAAA	CAAAA
chrV	7822	544331	C	A
chrV	7907	544246	C	T
chrV	7940	544213	ATTT	ATT
chrV	8104	544049	C	T
chrV	8105	544048	T	G
chrV	8117	544036	C	A
chrV	8211	543942	ACCGGCC	ACC
chrV	8313	543840	TC	T
chrV	8407	543746	C	A
chrV	8431	543722	T	A
chrV	8432	543721	C	T
chrV	8469	543684	CTTTT	CTTT
chrV	8616	543537	G	GAA
chrV	8617	543536	CAAA	CAAAAA
chrV	8641	543512	C	A
chrV	8828	543325	CTTTTTT	CTTTTT
chrV	8859	543294	C	A
chrV	9026	543127	C	T
chrV	92372	459781	CCATAAAGCT	C
chrV	92373	459780	CATAAAGCTTATAAAGCT	CATAAAGCT
chrV	92374	459779	ATAAAGCTT	A
chrV	92380	459773	CTTATAAAG	C
chrV	92381	459772	TTATAAAG	T
chrV	92382	459771	TATAAAGCTC	T
chrV	171907	380246	TTAAAAAAGATAAAAAAAAAAAAAAAAAGATAAAAAAAAAA	TAAAAAAAGATAAAAAAAAAA
chrV	171908	380245	TAAAAAAGATAAAAAAAAAAAAAAAAAGATAAAAAAAAAAAAAAA	TAAAAAAGATAAAAAAAAAAAAAAA
chrV	171915	380238	GATAAAAAAAAAAAAAAAAA	G
chrV	171916	380237	ATAAAAAAAAAAAAAAAAAGATAAAAAAAAAAAAAAA	AAAAAAAAAAAAAAAA
chrV	171917	380236	TAAAAAAAAAAAAAAAAAGATAAAAAAAAAAAAAAA	TAAAAAAAAAAAAAA
chrV	171918	380235	AAAAAAAAAAAAAAAAAGATAAAAAAAAAAAAAAA	AAAAAAAAAAAAAAAA
chrV	352792	199361	CTGCTGCTG	CTGCTGCTGCTGTTGCTGCTG
chrV	352792	199361	C	T
chrV	357648	194505	TTTTTTC	T
chrV	540628	11525	C	G
chrVI	87990	182131	C	T
chrVI	87999	182122	C	T
chrVI	226614	43507	AAAAAATATAG	AAAAAATATAGAAAAATATAG
chrVI	226615	43506	AAAAATATAGGAAAATATAGGAAAATAT	AAAAATATAGGAAAATATAGGAAAATATAGGAAAATAT
chrVI	226617	43504	AAATATAGGA	AAATATAGGAGAATATAGGA
chrVI	226618	43503	AATATAGGAA	AATATAGGAAGATATAGGAA
chrVI	226619	43502	ATATAGGAAA	ATATAGGAAATTATAGGAAA
chrVI	226620	43501	TATAGGAA	TATAGGAAGAAATAGGAA
chrVI	226621	43500	ATAGGAAAAT	ATAGGAAAATCTAGGAAAAT
chrVI	226622	43499	TAGGAAAATA	TAGGAAAATAAAGGAAAATA
chrVI	226623	43498	AGGAAAATAT	AGGAAAATATGGGAAAATAT
chrVI	226624	43497	GGAAAATATA	GGAAAATATATGAAAATATA
chrVI	226625	43496	GAAAATATAG	GAAAATATAGCAAAATATAG
chrVI	226626	43495	AAAATATAGG	AAAATATAGGTAAATATAGG
chrVI	226627	43494	AAATATAGGA	AAATATAGGAGAATATAGGA
chrVI	226628	43493	AATATAGGAA	AATATAGGAATATATAGGAA
chrVI	226629	43492	ATATAGGAAA	ATATAGGAAAGTATAGGAAA
chrVI	226631	43490	ATAGGAAAAT	ATAGGAAAATGTAGGAAAAT
chrVI	226632	43489	TAGGAAAATA	TAGGAAAATAAAGGAAAATA
chrVI	226633	43488	AGGAAAATAT	AGGAAAATATTGGAAAATAT
chrVI	226634	43487	GGAAAATAT	GGAAAATATAAGAAAATAT
chrVI	226636	43485	AAAATAT	AAAATATAGGTAAATAT
chrVI	226638	43483	AATAT	AATATAGGAATATAT
chrVI	226640	43481	TA	TAGAGGAAAAGA
chrVI	227346	42775	CCGCATACGCA	CCGCA
chrVI	227351	42770	TACGCACACGCACACGCACACGC	TACGCACACGCACACGC
chrVI	227368	42753	ACACGCGCACGC	ACACGC
chrVI	267791	2330	ACCGCG	A
chrVI	267802	2319	A	G
chrVII	145	1084743	C	T
chrVII	445	1084443	A	G
chrVII	451	1084437	C	T
chrVII	459	1084429	T	C
chrVII	460	1084428	T	C
chrVII	463	1084425	G	T
chrVII	464	1084424	C	A
chrVII	1254	1083634	A	G
chrVII	1500	1083388	C	A
chrVII	1829	1083059	A	G
chrVII	2809	1082079	G	A
chrVII	2827	1082061	T	G
chrVII	2831	1082057	A	G
chrVII	2832	1082056	T	C
chrVII	2860	1082028	A	G
chrVII	2863	1082025	C	A
chrVII	2901	1081987	G	A
chrVII	2922	1081966	C	T
chrVII	2930	1081958	G	A
chrVII	2935	1081953	C	T
chrVII	2936	1081952	C	T
chrVII	2952	1081936	T	C
chrVII	2953	1081935	C	T
chrVII	2956	1081932	C	T
chrVII	2957	1081931	G	A
chrVII	2967	1081921	G	A
chrVII	2980	1081908	T	C
chrVII	2993	1081895	A	G
chrVII	3003	1081885	G	A
chrVII	3023	1081865	T	G
chrVII	3024	1081864	A	G
chrVII	3275	1081613	CTT	CT
chrVII	47820	1037068	CTGCTGTTGTTGTTG	CTGCTGTTGTTGTTGTTGTTGTTGCTGTTGTTGTTG
chrVII	79425	1005463	CTTTTTTTTTTTTT	CTTTTTTTTTTTTTTTTT,CTTTTTTTTTTTTTTTT
chrVII	79429	1005459	TTTT	TTTTGTTT
chrVII	79436	1005452	TTT	TTTTGTT
chrVII	79437	1005451	TT	TTTTAT
chrVII	105646	979242	A	T
chrVII	106155	978733	TA	TAA
chrVII	106171	978717	G	T
chrVII	107539	977349	TTCATC	TTCATCATCGTCGTCGTCGTCGTCGTCATC
chrVII	107540	977348	TCATC	TCATCATCGTCGTCGTCGTCGTCGCCATC
chrVII	112910	971978	ATCATCATTGTCATCATTGT	ATCATCATTGT
chrVII	148628	936260	T	A
chrVII	269293	815595	CTATATATATATATATATATA	CTATATATATATATATATATATATATATATA
chrVII	301751	783137	TCATATA	T
chrVII	301752	783136	CATATATATATATATATATATATATATATATATATATATAT	CATATATATATATATATATATATATATATATATAT
chrVII	301787	783101	ATATATGTA	ATA
chrVII	562015	522873	A	G
chrVII	562018	522870	G	T
chrVII	562023	522865	G	T
chrVII	562024	522864	A	G
chrVII	621374	463514	G	T
chrVII	976208	108680	GAAAAAAAAAAAAAA	GAAAAAAAAAAAAAAAAAAAA,GAAAAAAAAAAAAAAAAAA,GAAAAAAAAAAAAAAAAAAAAA
chrVII	1056397	28491	G	T
chrVIII	182802	379838	G	A
chrVIII	526447	36193	C	T
chrVIII	527166	35474	C	G
chrVIII	528052	34588	G	A
chrVIII	553668	8972	A	G
chrVIII	553701	8939	G	C
chrVIII	553736	8904	T	G
chrVIII	553813	8827	A	G
chrVIII	553884	8756	A	T
chrVIII	553909	8731	G	C
chrVIII	553925	8715	G	T
chrVIII	555988	6652	C	A
chrVIII	556002	6638	T	A
chrIX	2324	432575	T	C
chrIX	2339	432560	G	A
chrIX	2341	432558	A	G
chrIX	2344	432555	A	G
chrIX	141358	293541	AAAGAAGATGAAGAAGA	AAAGAAGATGAAGAAGATGAAGAAGA
chrIX	141359	293540	AAGAAGATG	AAGAAGATGTAGAAGATG
chrIX	141360	293539	AGAAGATGA	AGAAGATGAGGAAGATGA
chrIX	141362	293537	AAGATGAAG	AAGATGAAGGAGATGAAG
chrIX	141363	293536	AGATGAAGA	AGATGAAGACGATGAAGA
chrIX	141368	293531	AAGAAGA	AAGAAGATGGAGAAGA
chrIX	141370	293529	GAAGA	GAAGATGAAAAAGA
chrIX	141373	293526	GA	GATGAAGAAAA
chrIX	141374	293525	A	ATGAAGAAGG
chrIX	144027	290872	TATATATATATACATATATATATACATATATA	TATATATATATACATATATA
chrIX	144046	290853	ATATACATATAT	A
chrIX	144047	290852	TATACATATATAAA	TA
chrIX	169377	265522	CTGCTGCTGTTG	CTG
chrIX	169386	265513	T	C
chrIX	385110	49789	CTAATGAGATAAATAATGAGATAA	CTAATGAGATAA
chrIX	385119	49780	TAAATAATGAGA	T
chrIX	389176	45723	CAGGGGTGGTAGGGGTGGT	CAGGGGTGGT
chrIX	390206	44693	A	T
chrIX	390449	44450	A	G
chrIX	390488	44411	G	A
chrIX	391133	43766	G	A
chrIX	391373	43526	A	G
chrIX	391383	43516	C	G
chrIX	391394	43505	T	A
chrIX	391643	43256	A	G
chrIX	391838	43061	G	A
chrIX	391850	43049	G	T
chrIX	392175	42724	C	A
chrIX	392179	42720	C	A
chrIX	393693	41206	GGGCGACATT	GGGCGACATTCTCTGGCGACATT
chrIX	393694	41205	GGCGACATT	GGCGACATTCTCTTGCGACATT
chrIX	393699	41200	CATT	CATTCTCTTGCGAGATT
chrIX	393700	41199	ATT	ATTCTCTTGCGACCTT
chrIX	393701	41198	TT	TTCTCTTGCGACAT
chrIX	393702	41197	T	TCTCTTGCGACATC
chrIX	427435	7464	TAACTAAATTGAACTAAATTGAAC	TAACTAAATTGAAC
chrIX	427438	7461	CTAAATTGA	C
chrIX	427444	7455	TGAACTAAA	T
chrIX	431185	3714	ATCTC	ATCTCTC
chrIX	431186	3713	TC	TCAC
chrIX	432394	2505	A	C
chrIX	432400	2499	T	C
chrIX	432401	2498	G	T
chrIX	432403	2496	C	A
chrIX	432412	2487	A	G
chrIX	432417	2482	A	C
chrIX	432424	2475	T	C
chrIX	432655	2244	T	A
chrIX	432660	2239	A	G
chrIX	434146	753	A	G
chrIX	434151	748	C	T
chrIX	434152	747	A	G
chrIX	434169	730	G	A
chrIX	434206	693	C	T
chrIX	434207	692	A	G
chrIX	434208	691	A	T
chrIX	434228	671	C	T
chrIX	434254	645	A	G
chrIX	434262	637	A	G,T
chrIX	434364	535	A	G
chrIX	434434	465	AG	A
chrIX	434569	330	T	C
chrIX	434570	329	A	G
chrIX	434589	310	T	A
chrIX	434618	281	A	G
chrIX	434637	262	G	A
chrIX	434638	261	C	T
chrIX	434644	255	G	A
chrIX	434718	181	T	G
chrIX	434725	174	C	G
chrX	2454	742617	T	C
chrX	76557	668514	GATATATATATATATATATATA	GATATATATATATATATATA
chrX	159414	585657	CAAAAAAAAAAAAA	CAAAAAAAAAAAAAAAAA
chrX	203782	541289	TAA	TA
chrX	284989	460082	TTTTTTTCTTCTCGCTGTTTTTTCTTCTCGCTGTTT	TTTTTTTCTTCTCGCTGTTT
chrX	284999	460072	CTCGCTGTTTTTTCTT	C
chrX	285009	460062	TTTCTTCTCGCTGTTTCTT	TTT
chrX	292757	452314	C	T
chrX	292758	452313	T	A
chrX	292761	452310	A	G
chrX	292773	452298	A	T
chrX	292845	452226	CGAGGAAGTAGTGATAGGAAGTAGTGA	CTAGGAAGTAGTGA
chrX	292846	452225	GAGGAAGTAGTGATAGGAAGTAGTGA	GAGGAAGTAGTGA
chrX	292852	452219	GTAGTGATAGGA	G
chrX	354529	390542	T	G
chrX	354531	390540	T	G
chrX	354533	390538	A	T
chrX	354585	390486	T	A
chrX	354693	390378	G	A
chrX	354694	390377	T	C
chrX	354705	390366	A	T
chrX	354710	390361	T	C
chrX	354713	390358	A	C
chrX	354720	390351	T	A
chrX	354721	390350	A	G
chrX	354722	390349	T	C
chrX	354768	390303	C	T
chrX	354770	390301	A	G
chrX	354771	390300	G	A
chrX	354772	390299	C	T
chrX	354775	390296	C	T
chrX	354776	390295	G	A
chrX	354780	390291	A	C
chrX	354783	390288	C	T
chrX	469606	275465	GTAATAATAATAATAATAATAATAATAATAATAATAATAATAATAATAATA	GTAATAATAATAATAATAATAATAATAATAATAATAATAATAATAATA
chrX	496575	248496	AATATATATATATATATATA	AATATATATATATATATATATATATATATATA
chrX	496576	248495	ATATATATATAT	ATATATATATATGTATATATATAT
chrX	543025	202046	GAGTATAGTATA	GAGTATA
chrX	578829	166242	C	T
chrX	593511	151560	ATTGTTGTTGTTGTTGTTGTTGTTGTTGT	ATTGTTGTTGTTGTTGT
chrX	617353	127718	ATTTTTTTTTTT	ATTTTTTTTTTTTTTTT
chrX	617364	127707	T	TTTTTC
chrX	639321	105750	CCACACACACACACACACACACACACACACA	CCACACACACACACACACACACACACACACACA
chrX	714416	30655	G	A
chrX	714420	30651	G	T
chrX	714429	30642	A	T
chrX	714435	30636	G	A
chrX	714450	30621	C	A
chrX	714462	30609	A	G
chrX	726753	18318	G	A
chrX	744614	457	C	A
chrX	744616	455	A	G
chrX	744771	300	G	A
chrX	744781	290	A	T
chrX	744824	247	A	G
chrX	744849	222	G	A
chrX	744891	180	G	A
chrX	744913	158	C	G
chrX	744917	154	A	T
chrX	744918	153	A	G
chrX	745024	47	G	T
chrXI	153	666291	T	C
chrXI	160	666284	C	T
chrXI	235	666209	A	C
chrXI	241	666203	C	T
chrXI	247	666197	T	C
chrXI	248	666196	T	C
chrXI	252	666192	C	T
chrXI	259	666185	C	T
chrXI	533	665911	T	C
chrXI	881	665563	T	C
chrXI	902	665542	C	T
chrXI	910	665534	A	T
chrXI	985	665459	C	T
chrXI	1066	665378	T	C
chrXI	1724	664720	CAAAAAAAAA	CAAAAAAAA
chrXI	6431	660013	C	A
chrXI	464831	201613	GTATATATATATATATATATAAATATATATATATATAT	GTATATATATATATATATATATATAAATATATATATATATAT
chrXI	464835	201609	ATAT	ATATTTAT
chrXI	464838	201606	TATA	TATAGATA
chrXI	464850	201594	TA	TATATAA
chrXI	464851	201593	A	ATAT
chrXI	554148	112296	G	A
chrXI	612774	53670	CAGACGAGCT	C
chrXI	612775	53669	AGACGAGCTTGACGAGCTTGA	AGACGAGCTTGA
chrXI	613263	53181	TAGAAGAAGAAGAAGAAGA	TAGAAGAAGAAGAAGAAGAAGAAGA
chrXI	613266	53178	AAGAAG	AAGAAGGAGAAG
chrXI	613267	53177	AGAAGA	AGAAGACGAAGA
chrXI	613269	53175	AAGAAG	AAGAAGGAGAAG
chrXI	613272	53172	AAGAAG	AAGAAGGAGAAG
chrXI	613275	53169	AAGAAG	AAGAAGGAGAAG
chrXI	613279	53165	AGA	AGAAGATGA
chrXI	613281	53163	A	AAGAAGC
chrXI	613393	53051	AGAAGAGGA	AGA
chrXI	613396	53048	AGAGGAGGAGGAGGAGGAGGAGGAGGA	AGAGGAGGAGGAGGAGGAGGA
chrXI	613398	53046	AGGAGG	A
chrXI	613417	53027	G	A
chrXI	663740	2704	A	G
chrXI	664726	1718	G	T
chrXI	664745	1699	T	C
chrXI	664754	1690	T	C
chrXII	610	1061684	C	G
chrXII	30560	1031734	G	A
chrXII	103720	958574	C	T
chrXII	103747	958547	T	C
chrXII	109234	953060	CTGCGATAAGAA	C
chrXII	109235	953059	TGCGATAAGAAAGCGATAAGA	TGCGATAAGA
chrXII	129996	932298	T	G
chrXII	129998	932296	A	G
chrXII	129999	932295	C	T
chrXII	129999	932295	CTGTG	CTGTGACTGTGACTGGGGTTGTG
chrXII	329607	732687	AGCGGTTGC	AGCGGTTGCGGTTGC
chrXII	329610	732684	GGTTGCTGTTGCTGTTGCTGTTGCTGTTGCTG	GGTTGCTGTTGCTGTTGCTGTTGCTGTTGCTGTTGCTG
chrXII	329627	732667	CTGTTG	CTGTTGATGTTG
chrXII	329634	732660	TGTTGC	TGTTGCCGTTGC
chrXII	329636	732658	TTGCTGCTG	TTGCTGCTGCTGCTG
chrXII	339552	722742	GTATTTATATATATTTATATATAT	GTATTTATATATAT
chrXII	339558	722736	ATATATATTTATATAT	ATATATAT
chrXII	475348	586946	C	T
chrXII	475955	586339	A	G
chrXII	719349	342945	G	A
chrXII	742976	319318	TAGAGATAGAGAGA	TAGAGA
chrXII	742982	319312	TAGAGAGAGAGAGAGAGAGAGAGAGAGA	TAGAGAGAGAGAGAGAGAGA
chrXII	742998	319296	GAGAGAGA	G
chrXII	743002	319292	GAGAGAGAT	G
chrXII	825873	236421	G	A
chrXII	867450	194844	CATATATATATATATATATATAT	CATATATATATATATATATATATAT
chrXII	927372	134922	G	A
chrXII	927373	134921	T	C
chrXII	985706	76588	ACATTATTTTTCATTATTTTTCATTATTT	ACATTATTTTTCATTATTT
chrXII	985708	76586	ATTATTTTT	A
chrXII	985719	76575	TTATTTTTC	T
chrXII	1000992	61302	AATATATATATATATATATAT	AATATATATATATATATATATAT
chrXII	1047244	15050	A	C
chrXII	1047896	14398	G	T
chrXII	1049087	13207	A	G
chrXII	1049474	12820	G	T
chrXIII	26549	896039	T	A
chrXIII	26551	896037	A	T
chrXIII	44388	878200	ACAACAGCA	ACA
chrXIII	44389	878199	CAACAG	C
chrXIII	44391	878197	ACAGCAGCAGCAGCAGCA	ACAGCAGCAGCA
chrXIII	46002	876586	TTATATATAT	TTATATATATATATATATAT
chrXIII	49839	872749	CTTTTTTTTTTTTT	CTTTTTTTTTTTTTTTT
chrXIII	65933	856655	CTGTTGTTGTTGTTGTTGTTGTTGTTGTT	CTGTTGTTGTTGTTGTTGTT
chrXIII	65953	856635	GTTGTTGTTT	G
chrXIII	169490	753098	TTGTTGTTGATGATGTTGTTGATGATGTTGTTG	TTGTTGTTGATGATGTTGTTG
chrXIII	175887	746701	TTTTTTCTTCTTCTTCATTTT	TTTTT
chrXIII	175888	746700	TTTTTCTTCTTCTTCATTTTCTTCTTCTTCAT	TTTTTCTTCTTCTTCAT
chrXIII	175896	746692	CTTCTTCATTTTCTT	C
chrXIII	175903	746685	ATTTTCTTCTTCTTC	A
chrXIII	179702	742886	CTACTACTACTACTATTACTACTACTACTATTACTA	CTACTACTACTACTATTACTA
chrXIII	192013	730575	TTTTTTTTT	TTTTTTTTTTTTCTTTTTTTT
chrXIII	192014	730574	TTTTTTTT	TTTTTTTTTTTCATTTTTTT
chrXIII	209879	712709	AATGATGATGATGATGATGATGATGATGATGATGA	AATGATGATGATGATGATGATGATGA
chrXIII	209880	712708	ATGATGATG	A
chrXIII	209904	712684	ATGATGATG	A
chrXIII	361558	561030	G	A
chrXIII	878802	43786	CATATATATAT	CATATATATATATATATATATATATAT
chrXIII	878809	43779	ATAT	ATATATATATATATATCTAT
chrXIII	878812	43776	T	TATATATATATATATAA
chrXIII	908134	14454	A	G
chrXIII	908663	13925	T	C
chrXIII	908664	13924	C	T
chrXIII	921896	692	A	G
chrXIII	921902	686	G	T,A
chrXIII	921935	653	A	G
chrXIII	922101	487	G	A,T
chrXIII	922257	331	G	T
chrXIII	922258	330	T	G
chrXIII	922324	264	A	G
chrXIII	922359	229	A	G
chrXIV	441253	343049	CTAAGATATATATATATGTAAGATATATATAT	CTAAGATATATATAT
chrXIV	479857	304445	ATCGAACTCGAACTCGAACTCGAAC	ATCGAACTCGAACTCGAACTCGAACTCGAACTCGAAC
chrXIV	479860	304442	GAACTCGAACTC	GAACTCGAACTCAAACTCGAACTC
chrXIV	479861	304441	AACTCGAACTCG	AACTCGAACTCGTACTCGAACTCG
chrXIV	479865	304437	CGAACTCGAACT	CGAACTCGAACTTGAACTCGAACT
chrXIV	488861	295441	G	A
chrXIV	779148	5154	G	T
chrXV	960	1088098	T	G
chrXV	976	1088082	C	T
chrXV	979	1088079	C	T
chrXV	45692	1043366	AATATATATATATATATATATATATATATATATATATATATA	AATATATATATATATATATATATATATATATATATATATATATATA
chrXV	236283	852775	GCAAGCACAAGCACAAGCACAAGCACAAGCACA	GCAAGCACAAGCACAAGCACAAGCACA
chrXV	236988	852070	GCA	GCAACAGCAACAACA
chrXV	238197	850861	CATACTTTTGATACTTTTGA	CATACTTTTGA
chrXV	238199	850859	TACTTTTGA	TA
chrXV	238201	850857	CTTTTGATA	C
chrXV	241538	847520	GTATATATATATAT	GTATATATATATATATATATATATAT
chrXV	629866	459192	G	T
chrXV	822309	266749	G	A
chrXVI	144680	803377	AGGAAACGTCGGAAACGTCGGAAACGTCGGAAACGTC	AGGAAACGTCGGAAACGTCGGAAACGTC
chrXVI	144708	803349	GGAAACGTCA	G
chrXVI	299324	648733	C	A
