# Supplementary material for: Analyses of mutational patterns induced by formaldehyde and acetaldehyde reveal similarity to a common mutational signature
Source: G3 (Bethesda). 2022 Sep 8;12(11):jkac238. doi: 10.1093/g3journal/jkac238 (PMC9635668; doi:10.1093/g3journal/jkac238)
Supplement: jkac238_Supplemental_Table_4 [file jkac238_supplemental_table_4.xlsx]

## Sheet: Feuil1
	Mouse WT	Mouse Aldh2	Mouse Adh5	Mouse Aldh2 Adh5	Yeast FA	Yeast AA	Yeast Control
SBS1	0.633754	0.503048	0.501754	0.471317	0.0820581	0.0664103	0.0989656
SBS2	0.23488	0.148177	0.190032	0.280961	0.355436	0.239541	0.260732
SBS3	0.591352	0.583636	0.719428	0.719339	0.816799	0.727978	0.847482
SBS4	0.511834	0.427835	0.553735	0.566493	0.557143	0.501387	0.444348
SBS5	0.669714	0.706611	0.732852	0.729174	0.864027	0.759609	0.906979
SBS6	0.63825	0.545201	0.538655	0.548747	0.283228	0.313511	0.362501
SBS7a	0.333597	0.243924	0.281698	0.341702	0.390737	0.348607	0.371288
SBS7b	0.333967	0.364888	0.352883	0.38858	0.471905	0.477268	0.510003
SBS7c	0.187576	0.135047	0.270146	0.287657	0.332315	0.254744	0.345901
SBS7d	0.175075	0.156253	0.178638	0.224228	0.327138	0.298776	0.333867
SBS8	0.519552	0.47325	0.579053	0.667057	0.572736	0.487817	0.478638
SBS9	0.445465	0.449762	0.506107	0.530672	0.575345	0.534161	0.579616
SBS10a	0.299979	0.330384	0.342347	0.279485	0.247925	0.271632	0.102525
SBS10b	0.346454	0.399125	0.23445	0.335162	0.243697	0.180888	0.191142
SBS10c	0.49744	0.489953	0.559057	0.498073	0.496514	0.480173	0.358877
SBS10d	0.37488	0.374414	0.365248	0.341974	0.359087	0.342593	0.157849
SBS11	0.335218	0.412396	0.358556	0.414928	0.499518	0.42996	0.510401
SBS12	0.23907	0.348869	0.356528	0.314688	0.553037	0.497602	0.602826
SBS13	0.11637	0.163802	0.200038	0.135612	0.17552	0.117747	0.17158
SBS14	0.402949	0.353994	0.436507	0.333744	0.309792	0.285473	0.242458
SBS15	0.472707	0.432347	0.446117	0.482296	0.267661	0.323348	0.302458
SBS16	0.288817	0.364338	0.357295	0.329366	0.372567	0.277576	0.401496
SBS17a	0.0452198	0.165133	0.172225	0.167045	0.201024	0.251226	0.238018
SBS17b	0.137541	0.0317584	0.116399	0.157503	0.0784405	0.0897733	0.0835527
SBS18	0.562529	0.55744	0.526662	0.523513	0.515069	0.469811	0.360812
SBS19	0.303307	0.267775	0.302789	0.349868	0.495162	0.591625	0.561532
SBS20	0.373711	0.232074	0.430878	0.313421	0.352882	0.335859	0.379081
SBS21	0.155883	0.229039	0.20413	0.202817	0.342384	0.317173	0.393782
SBS22	0.140808	0.139888	0.284872	0.458442	0.241023	0.220509	0.246477
SBS23	0.321569	0.387409	0.330544	0.358182	0.455445	0.542796	0.539426
SBS24	0.483062	0.536067	0.474514	0.486335	0.456938	0.386485	0.39058
SBS25	0.575853	0.586719	0.688418	0.784295	0.686497	0.636401	0.690479
SBS26	0.236616	0.341826	0.351493	0.299105	0.53507	0.479294	0.575476
SBS27	0.145521	0.131187	0.185983	0.30328	0.212643	0.210421	0.187096
SBS28	0.138606	0.125008	0.13701	0.171729	0.166465	0.131262	0.16076
SBS29	0.533161	0.536669	0.486789	0.491139	0.433053	0.362996	0.325443
SBS30	0.496563	0.466817	0.424378	0.44385	0.536942	0.531023	0.617982
SBS31	0.348258	0.39228	0.449969	0.468518	0.542193	0.567662	0.604322
SBS32	0.492582	0.493895	0.447593	0.514051	0.56927	0.465564	0.574043
SBS33	0.119601	0.20117	0.154367	0.149053	0.291298	0.20743	0.31954
SBS34	0.160595	0.108981	0.197263	0.219506	0.141425	0.103032	0.160906
SBS35	0.374871	0.3849	0.547048	0.586815	0.485113	0.454569	0.481385
SBS36	0.474665	0.467709	0.469379	0.435135	0.466078	0.415198	0.259753
SBS37	0.328808	0.379508	0.464664	0.396111	0.566709	0.483241	0.609516
SBS38	0.258435	0.125436	0.212003	0.209191	0.255701	0.279626	0.216589
SBS39	0.391841	0.376098	0.518288	0.468493	0.538755	0.43579	0.577866
SBS40	0.678974	0.662465	0.752655	0.757888	0.900275	0.788804	0.857217
SBS41	0.346025	0.326107	0.455302	0.449201	0.501729	0.389541	0.54653
SBS42	0.444171	0.487156	0.498849	0.516226	0.558867	0.570025	0.570067
SBS43	0.191677	0.207476	0.22491	0.190985	0.238969	0.249628	0.20848
SBS44	0.51658	0.430954	0.539138	0.4654	0.505371	0.474502	0.588044
SBS45	0.321503	0.173246	0.316727	0.267021	0.318663	0.303613	0.219656
SBS46	0.289905	0.41663	0.412001	0.378859	0.563857	0.61146	0.623086
SBS47	0.336712	0.25414	0.331349	0.421987	0.37668	0.254374	0.33354
SBS48	0.0632815	0.0334718	0.0447525	0.0655248	0.0730971	0.055325	0.032693
SBS49	0.12087	0.0804049	0.0949566	0.110275	0.125252	0.143595	0.0977329
SBS50	0.418787	0.393104	0.42759	0.499629	0.457566	0.367513	0.385994
SBS51	0.376534	0.388968	0.375448	0.445065	0.449525	0.389464	0.382203
SBS52	0.284963	0.222217	0.18292	0.24037	0.33013	0.266787	0.131771
SBS53	0.229868	0.135573	0.143763	0.197259	0.258493	0.284582	0.25202
SBS54	0.143762	0.242369	0.251508	0.179855	0.392992	0.341923	0.387014
SBS55	0.172477	0.217251	0.232013	0.190777	0.221575	0.178474	0.187739
SBS56	0.369264	0.367084	0.379847	0.330577	0.329676	0.32483	0.145097
SBS57	0.371523	0.328912	0.413685	0.452589	0.555556	0.398941	0.551653
SBS58	0.425369	0.448423	0.503414	0.547792	0.595362	0.386507	0.536788
SBS59	0.223817	0.243014	0.167618	0.154955	0.137628	0.0569773	0.127463
SBS60	0.114748	0.112235	0.154347	0.0913756	0.117002	0.0852658	0.0694226
SBS84	0.36113	0.363134	0.331892	0.37452	0.428667	0.494921	0.510278
SBS85	0.279243	0.264187	0.34274	0.412283	0.451916	0.333165	0.468717
SBS86	0.267864	0.250837	0.388193	0.290728	0.329394	0.220372	0.339606
SBS87	0.632867	0.497339	0.53067	0.534349	0.257808	0.225725	0.269057
SBS88	0.301586	0.331147	0.316907	0.332598	0.338139	0.242389	0.382225
SBS89	0.592557	0.562619	0.695543	0.722908	0.714437	0.591515	0.692686
SBS90	0.129008	0.0911312	0.150382	0.239763	0.159404	0.115336	0.183267
SBS91	0.267288	0.199499	0.187821	0.231686	0.29509	0.251982	0.138105
SBS92	0.562282	0.579525	0.635494	0.623846	0.779705	0.706957	0.815478
SBS93	0.457875	0.405269	0.54287	0.558696	0.584116	0.48658	0.603258
SBS94	0.623308	0.507903	0.641327	0.646387	0.649692	0.588437	0.614335
